# Supplementary material for: Systematic Analysis of Mobile Genetic Elements Mediating β-Lactamase Gene Amplification in Noncarbapenemase-Producing Carbapenem-Resistant Enterobacterales Bloodstream Infections
Source: mSystems. 2022 Aug 29;7(5):e00476-22. doi: 10.1128/msystems.00476-22 (PMC9601100; doi:10.1128/msystems.00476-22)
Supplement: TABLE S1 [file msystems.00476-22-s0010.xlsx]

## Sheet: Table_S1
Table S1: Demographic and Clinical Epidemiology of CNSE Blood Stream Infections July 2016 – June 2020 at MDACC
	CIE	Non-CP-CRE	CPE	p-valueb
	(n = 20)	(n = 41)a	(n = 17)a
Age (median; IQR)	52 (26)	63 (22)	57 (15)	NS
Male (n; %)	13 (65)	30 (73.2)	13 (76.5)	NS
Country of Origin (n; %)				NS
USA	11 (55)	22 (53.7)	11 (64.7)
Middle East	3 (15)	4 (9.8)	1 (5.9)
Asia	1 (5)	0 (0)	2 (11.8)
Other	0 (0)	5 (12.2)	0 (0)
Unknown	5 (25)	10 (24.4)	3 (17.6)
Recent Travel (n; %)				NS
Yes	5 (25)	8 (19.5)	2 (11.8)
No	15 (75)	32 (78)	13 (76.5)
Unknown	0 (0)	1 (2.4)	2 (11.8)
Hematological Malignancy (n; %)	19 (95)	38 (92.7)	14 (82.4)	NS
Enterobacterales spp. (n; %)				0.01
E. coli	12 (32.4)	19 (51.4)	6 (16.2)
K. pneumoniae	2 (7.1)	18 (64.3)	8 (28.6)
Enterobacter spp.	5 (62.5)	2 (25.0)	1 (12.5)
Other	1 (16.7)	2 (33.3)	3 (50.0)
Source of bacteremia (n; %)				NS
GI	6 (19.4)	19 (61.3)	6 (19.4)
CRBSI	6 (35.3)	9 (52.9)	2 (11.8)
Genitourinary	1 (25.0)	0 (0.0)	3 (75.0)
Unknown	7 (25.9)	13 (48.1)	7 (25.9)
aOne patient had both non-CP-CRE/CPE isolates and were classified as non-CP-CRE
bKruskal Wallis Test and Fisher’s Exact Test used for continuous and categorical distribution outcomes
CIE = carbapenem intermediate Enterobacterales;Non-CP-CRE = non-carbapenemase producing carbapenem resistant Enterobacterales; CPE = carbapenemase producing Enterobacterales
NS = non significant; IQR = interquartile range; CRBSI = catheter-related blood stream infection
