# Supplementary material for: Systematic Analysis of Mobile Genetic Elements Mediating β-Lactamase Gene Amplification in Noncarbapenemase-Producing Carbapenem-Resistant Enterobacterales Bloodstream Infections
Source: mSystems. 2022 Aug 29;7(5):e00476-22. doi: 10.1128/msystems.00476-22 (PMC9601100; doi:10.1128/msystems.00476-22)
Supplement: TABLE S2 [file msystems.00476-22-s0009.xlsx]

## Sheet: Table_S2
sample	service	collection_date	species	mlst	serotype	CRE_status	Complete ONT and ILMN assembly	Size (BP)	plasmids (n)	OmpC_mut_cat (OmpK36)	OmpC_mut	OmpF_mut_cat (OmpK35)	OmpF_mut	AmpC	AmpD_mut_cat	AmpD_mut	IS-mediated_ampD_truncations	ESBL	OXA	TEM	chromosomal_broad bla	Carbapenemase	tn4401_variant	ert_mic_1st_cre	ETP_Confirmation	MGE	MGE_amp_predict	context	plasmid_type	plasmid_name	plasmid_size
KB346	Lymphoma	2016-12-06	Klebsiella pneumoniae	11	unknown	CPE	no	5795805	NA	small porin size	OmpK36GD	frameshift	c.81_82insA	NA	NA	NA	NA	CTX-M-65; SHV-12	OXA-1	TEM-1	none	KPC-2	novel	32	>=32	NA	NA	NA	NA	NA	NA
MB10493	Leukemia	2020-06-17	Serratia marcescens	NA	NA	CIE	no	5054058	NA	no	NA	no	NA	SRT/SST family	no	NA	NA	none	none	none	none	none	NA	2	0.75	NA	NA	NA	NA	NA	NA
MB2446	Leukemia	2016-07-26	Escherichia coli	10	O101:H10	non-CP-CRE	yes	4757486	3	frameshift	c.633_634delTTCGGTATCGGTGGTG	frameshift	c.76_77delATAACAAAGAT	NA	NA	NA	NA	CTX-M-55	none	none	none	none	NA	NA	>=32	ISECp1-CTX-M-55	NA	plasmid	IncFIB,IncFIC,rep_cluster_2244	pMB2446_1	132213
MB2463	Leukemia	2016-07-30	Escherichia coli	131	O25:H4	non-CP-CRE	incomplete	5213238	NA	insertion sequence	c.496_497insIS26TU	frameshift	c.547_548delA	NA	NA	NA	NA	CTX-M-15	OXA-1	none	none	none	NA	32	32	NA	NA	chromosome	NA	NA	NA
MB2489	Leukemia	2016-07-27	Escherichia coli	131	O25:H4	non-CP-CRE	yes	5546857	2	frameshift	c.507_508delTACCAGGGTAA	frameshift	c.304_305delAAACGCGT	NA	NA	NA	NA	CTX-M-15	OXA-1	none	none	none	NA	4	>=32	TnMB1860	MGE	chromosome + plasmid	IncFIA,IncFIB,IncFIC,IncFII,rep_cluster_2131	pMB2489_1	180962
MB2617	Leukemia	2016-09-05	Enterobacter asburiae	24	NA	CIE	yes	5615356	3	no	NA	no	NA	ACT-1	no	NA	NA	SHV-12	none	none	none	none	NA	1.5	1.5	IS26-SHV12_TU	NA	chromosome + plasmid	IncHI2A,rep_cluster_1088	pMB2617_1	246522
MB2791	Leukemia	2016-10-27	Escherichia coli	167	O101:H9	non-CP-CRE	yes	5166096	5	insertion sequence	c.908_909insISEc35	insertion sequence	c.698_699insISEc35	CMY-42	no	NA	NA	none	none	none	none	none	NA	32	4	IS1R-CMY-42	plasmid	plasmid	IncI-gamma/K1	pMB2791_3	50937
MB2843	Leukemia	2016-11-01	Escherichia coli	410	O8:H9	CIE	incomplete	5350092	NA	insertion sequence	Unknown	no	NA	CMY-2	no	NA	NA	none	none	none	none	none	NA	1.5	8	ISECp1-CMY-2	MGE	chromosome	NA	NA	NA
MB2855	Leukemia	2016-11-06	Escherichia coli	131	O16:H5	CIE	yes	5099400	2	nonsense	c.511C>T	nonsense	c.708G>A	NA	NA	NA	NA	CTX-M-27	none	none	none	none	NA	2	1.5	IS26-CTX-M-27	NA	plasmid	IncFIA,IncFIB,IncFII,IncFII,rep_cluster_2131	pMB2855_1	136642
MB2910	Leukemia	2016-11-20	Escherichia coli	450	O45:H16	non-CP-CRE	yes	5156253	2	frameshift	c.92_93insATTAG	no	NA	NA	NA	NA	NA	CTX-M-15	OXA-1	none	none	none	NA	NA	>=32	IS26-ISECp1-CTX-M-15/OXA-1	MGE	plasmid	IncFIA,IncFIB,IncFII,IncFII,rep_cluster_2131	pMB2910_1	208091
MB2930	Leukemia	2016-11-25	Klebsiella pneumoniae	15	KL24:O1v1	non-CP-CRE	yes	5667351	7	insertion sequence	c.107_108IS903	no	NA	NA	NA	NA	NA	none	none	none	SHV-28	none	NA	2	2	NA	NA	NA	NA	NA	NA
MB2966	Leukemia	2016-12-03	Klebsiella pneumoniae	280	KL23:unknown	non-CP-CRE	yes	5572187	1	promoter	ISEcp1-TPU 1bp insertion +1 start site	no	NA	NA	NA	NA	NA	CTX-M-15	OXA-1	TEM-1	SHV-27	none	NA	12	>=32	ISECp1-CTX-M-15TPU; IS110-CTX-M-15/TEM-1-Repeat Unit	MGE	chromosome + plasmid	IncFIB,IncFII	pMB2966_1	262225
MB3028	Stem Cell	2016-12-18	Klebsiella pneumoniae	17	KL58:O3b	non-CP-CRE	yes	5315023	1	nonsense	c.196C>T	no	NA	NA	NA	NA	NA	CTX-M-15	none	none	SHV-11	none	NA	4	8	IS26-ISECp1-CTX-M-15	plasmid	plasmid	IncFIB	pMB3028_1	152422
MB3093	Leukemia	2016-12-25	Enterobacter hormaechei	461	NA	CIE	yes	5068472	4	no	NA	frameshift	c.429_430insT	ACT-17	no	NA	NA	SHV-5	none	none	none	none	NA	0.75	1	IS26-SHV5_TU	MGE	chromosome	NA	NA	NA
MB3176	Leukemia	2017-01-13	Escherichia coli	405	O102:H6	CIE	yes	5468527	3	no	NA	frameshift	c.759_760insGAAC	NA	NA	NA	NA	CTX-M-15	OXA-1	none	none	none	NA	0.75	3	IS15-v1-CTX-M-15/OXA-1	MGE + plasmid	plasmid	IncFIA,IncFIB,IncFIC,IncFII,IncHI1B	pMB3176_1	250715
MB3242	Leukemia	2017-01-29	Klebsiella pneumoniae	15	KL112:O1v1	CPE	yes	5374117	3	no	NA	no	NA	NA	NA	NA	NA	none	none	none	SHV-28	KPC-2	a	6	>=32	Tn4401a	plasmid	plasmid	IncFIA,IncFIB	pMB3242_1	94783
MB3266	General Medicine	2017-02-03	Escherichia coli	131	O25:H4	CPE	yes	5212621	3	no	NA	no	NA	NA	NA	NA	NA	none	none	TEM-1	none	KPC-2	a	1.5	2	Tn4401a	NA	plasmid	IncC,IncFII,rep_cluster_2183	pMB3266_1	178234
MB3362	Lymphoma/Myeloma	2017-02-23	Escherichia coli	361	O9a:H30	CIE	yes	5084854	5	no	NA	no	NA	NA	NA	NA	NA	CTX-M-15	OXA-1	none	none	none	NA	1	>=32	IS26-CTX-M-15/OXA-1	NA	plasmid	IncFIA,IncFIB,IncFIC,IncFII	pMB3362_1	165827
MB3435	Leukemia	2017-03-17	Klebsiella pneumoniae	307	KL102:O2v2	non-CP-CRE	yes	5622678	4	nonsense	c.374G>A	no	NA	NA	NA	NA	NA	CTX-M-15	OXA-1	TEM-1	SHV-205	none	NA	6	>=32	IS26-CTX-M-15	NA	plasmid	IncFIB,IncFII	pMB3435_1	224357
MB3713	Leukemia	2017-05-22	Klebsiella pneumoniae	3576	KL114:03b	non-CP-CRE	yes	5686240	1	frameshift	c.232_233insG	no	NA	NA	NA	NA	NA	CTX-M-15	OXA-1-v1	TEM-1	SHV-1	none	NA	NA	>=32	IS110-family transposase	NA	chromosome	NA	NA	NA
MB3825A	Leukemia	2017-06-13	Escherichia coli	12468	O141:H5	CIE	yes	4895987	2	promoter	IS1A 50bp insertion +1 ATG	promoter	IS1A 101bp insertion +1 ATG	NA	NA	NA	NA	CTX-M-14	none	none	none	none	NA	16	0.75	ISECp1-CTX-M-14	MGE	chromosome + plasmid	rep_cluster_488	pMB3825A_2	114012
MB3888B	Leukemia	2017-06-28	Klebsiella oxytoca	34	KL74:OL104	CPE	yes	6420321	3	no	NA	no	NA	NA	NA	NA	NA	SHV-7	none	none	OXY-2 family	KPC-2	b	NA	16	Tn4401b; IS903B-SHV-7	plasmid	plasmid	IncL/M	pMB3888B_2	81842
MB3935	Leukemia	2017-07-06	Klebsiella pneumoniae	307	KL102:O2v2	non-CP-CRE	yes	5620450	2	nonsense	c.259G>T	frameshift	c.622_623insT	NA	NA	NA	NA	CTX-M-15	none	TEM-1	SHV-28	none	NA	32	>=32	ISECp1-CTX-M-15TPU	MGE + plasmid	plasmid	IncFIB,IncFII,rep_cluster_2183; IncN	pMB3935_1; pMB3935_2	183966 (MB3935_1); 70661 (MB3935_2)
MB4365	Leukemia	2017-09-24	Klebsiella pneumoniae	258	KL106:O2v2	CPE	no	5514107	NA	no	NA	frameshift	c.122_123insG	NA	NA	NA	NA	SHV-12	none	none	none	KPC-2	a	NA	8	Tn4401a	NA	NA	NA	NA	NA
MB4528	Stem Cell	2017-10-22	Enterobacter hormaechei	90	NA	U-CNSE	yes	5110453	3	no	NA	no	NA	ACT-56	no	NA	NA	SHV-12	none	none	none	none	NA	0.5	0.19	NA	NA	NA	NA	NA	NA
MB4773	Leukemia	2017-12-04	Klebsiella pneumoniae	307	KL102:O2v2	non-CP-CRE	yes	5528504	2	nonsense	c.208C>T	no	NA	NA	NA	NA	NA	CTX-M-15	OXA-1	TEM-1	SHV-28	none	NA	32	>=32	IS26-CTX-M-15/OXA-1-TU	MGE	plasmid	IncFIB,IncFII	pMB4773_1	207376
MB4861	Stem Cell	2017-12-29	Enterobacter hormaechei	1044	NA	CIE	yes	4764181	1	no	NA	no	NA	ACT-27	no	NA	NA	none	none	none	none	none	NA	1.5	2	NA	NA	chromosome	NA	NA	NA
MB4970	Stem Cell	2018-01-13	Escherichia coli	38	O86:H18	non-CP-CRE	yes	5087395	1	no	NA	frameshift	c.709_710delC	NA	NA	NA	NA	CTX-M-14	none	none	none	none	NA	2	4	ISECp-1-CTX-M-14TPU	NA	chromosome	NA	NA	NA
MB5058	Leukemia	2018-01-28	Citrobacter freundii	402	NA	non-CP-CRE	no	4860466	NA	promoter	IS 17bp insertion +1 start site	no	NA	CMY-2 family	insertion sequence	c.442_443insIS1	IS1 family	none	none	TEM-1	none	none	NA	2	32	NA	NA	NA	NA	NA	NA
MB5288	Leukemia	2018-03-15	Escherichia coli	131	O25:H4	non-CP-CRE	yes	5386924	0	nonsense	c.750C>A	nonsense	c.262C>T	NA	NA	NA	NA	CTX-M-15	OXA-1	none	none	none	NA	32	>=32	IS26-CTX-M-15/OXA-1	MGE	chromosome	NA	NA	NA
MB5334	Leukemia	2018-03-23	Enterobacter hormaechei	893	NA	CIE	no	4662369	NA	no	NA	frameshift	c.419_420insC	ACT-45	nonsense	c.284G>A	no	none	none	none	none	none	NA	0.75	2	NA	NA	NA	NA	NA	NA
MB5632	Solid Tumor	2018-05-11	Klebsiella aerogenes	208	unknown	CPE	yes	5868480	7	no	NA	no	NA	CMY-2 family	no	NA	NA	SHV-12; CTX-M-9	none	none	none	NDM-1	NA	12	4	Tn3000	NA	plasmid	(ESBL) IncHI2A,rep_cluster_1088; (NDM-1) IncFIB,IncHI1B	(ESBL) pMB5632_1; (NDM-1) pMB5632_2	271931 (pMB5632_1); 269284 (pMB5632_2)
MB5646	Leukemia	2018-05-21	Escherichia coli	648	O45:H6	CIE	yes	5615964	6	no	NA	frameshift	c.712_713insG	CMY-4	NA	NA	NA	CTX-M-15	OXA-1	none	none	none	NA	2	1.5	ISECp1-CTX-M-15TPU	plasmid	plasmid	(ESBL) IncFIA; (CMY-4) IncK2/Z	pMB5646_4 (CMY-4); pMB5646_5 (ESBL)	82128 (pMB5646_4); 51731 (pMB5646_5)
MB5730	Thoracic Medicine	2018-06-12	Klebsiella pneumoniae	307	KL102:O2v2	non-CP-CRE	yes	5438561	2	small porin size	OmpK36GD	frameshift	c.622_623insT	NA	NA	NA	NA	CTX-M-15	none	TEM-1	SHV-28	none	NA	2	2	ISECp1-CTX-M-15TPU	MGE	chromosome	NA	NA	NA
MB5823	Stem Cell	2018-06-18	Escherichia coli	617	O101:H10	CPE	yes	5226855	8	no	NA	no	NA	NA	NA	NA	NA	CTX-M-15	none	none	none	NDM-5	NA	2	>=32	IS26-NDM-5; ISECp1-CTX-M-15	MGE	chromosome + plasmid	IncFIA,IncFIB,IncFIC,IncFII	pMB5823_1	187551
MB5921	Leukemia	2018-07-09	Enterobacter hormaechei	190	NA	non-CP-CRE	yes	4954006	2	nonsense	c.184A>T	insertion sequence	c.64_65insIS903B	ACT-17	no	NA	NA	SHV-12	none	none	neon	none	NA	2	>=32	IS26-SHV12_TU	plasmid	chromosome + plasmid	IncFIB,IncFII	pMB5921_1	188203
MB5951	Leukemia	2018-07-15	Klebsiella pneumoniae	15	KL112:O1v1	CPE	no	5737364	NA	no	NA	no	NA	NA	NA	NA	NA	CTX-M-15	none	TEM-1	SHV-28	KPC-2	a	2	4	Tn4401a; ISECp1-CTX-M-15TPU	NA	NA	NA	NA	NA
MB5971	Leukemia	2018-07-20	Klebsiella aerogenes	93	unknown:O5	non-CP-CRE	yes	5421727	2	no	NA	no	NA	NA	no	NA	NA	CTX-M-15	OXA-1	TEM-1	none	none	NA	3	3	ISECp1-CTX-M-15TPU	NA	plasmid	IncFIB	pMB5971_1	170849
MB6013	Leukemia	2018-08-01	Klebsiella pneumoniae	307	KL102:O2v2	non-CP-CRE	yes	5634542	3	frameshift	c.98_99insAACAAATTAGA	nonsense	c.689G>A	NA	NA	NA	NA	CTX-M-15-v1	OXA-1	none	SHV-205	none	NA	NA	>=32	IS26-CTX-M-15/OXA-1-TU	MGE	plasmid	IncFIB,IncFII	pMB6013_1	246341
MB6066	Leukemia	2018-07-20	Escherichia coli	405	O102:H6	non-CP-CRE	yes	5347110	1	no	NA	frameshift	c.759_760insGAAC	NA	NA	NA	NA	CTX-M-15	OXA-1	none	none	none	NA	4	6	IS26-v1-CTX-M-15/OXA-1	plasmid	plasmid	IncFIA,IncFIB,IncFIC,IncFII	pMB6066_1	151676
MB6206	Leukemia	2018-08-21	Escherichia coli	90	O8:H9	non-CP-CRE	yes	5106755	6	no	NA	no	NA	NA	NA	NA	NA	CTX-M-55	none	none	none	none	NA	2	3	ISECp1-CTX-M-55	MGE	chromosome + plasmid	IncFIB,IncFIC,rep_cluster_2244 (pMB6206_1); rep_cluster_2350 (pMB6206_3)	pMB6206_1; pMB6206_3	140136 (pMB6206_1); 10209 (pMB6206_3)
MB6413	Leukemia	2018-09-08	Klebsiella pneumoniae	4060	KL30:O1v1	non-CP-CRE	incomplete	5382646	NA	frameshift	c.34_35delCT	no	NA	NA	NA	NA	NA	CTX-M-15	none	none	SHV-11	none	NA	32	32	IS26-ISECp1-CTX-M-15	NA	NA	NA	NA	NA
MB6420	Leukemia	2018-09-07	Escherichia coli	156	unknown:H28	non-CP-CRE	yes	4929699	2	insertion sequence	c.844_845insIS10L	insertion sequence	c.44_45insIS10L	NA	NA	NA	NA	none	none	TEM-1	none	none	NA	2	>=32	NA	NA	NA	NA	NA	NA
MB6483	Leukemia	2018-09-26	Klebsiella pneumoniae	870	KL17:O1v1	non-CP-CRE	yes	5462416	1	insertion sequence	c.950_951insIS26TU	no	NA	NA	NA	NA	NA	CTX-M-15	none	TEM-1	SHV-1	none	NA	32	>=32	IS26-ISECp1-CTX-M-15	MGE	chromosome + plasmid	ColRNAI_rep_cluster_1987,IncFIB,IncFII,IncQ1,rep_cluster_2183	pMB6483_1	243762
MB6487	Leukemia	2018-09-16	Klebsiella pneumoniae	15	KL24:O1v1	non-CP-CRE	yes	5640101	2	promoter	ISEcp1 18 bp insertion +1 start site	no	NA	NA	NA	NA	NA	CTX-M-15	none	TEM-1	SHV-28	none	NA	2	>=32	ISECp1-CTX-M-15TPU	MGE	chromosome + plasmid	IncFIB,IncFII,rep_cluster_2183	pMB6487_1	218258
MB6795	Leukemia	2018-10-10	Klebsiella pneumoniae	3293	KL60:O3b	non-CP-CRE	yes	5534853	3	frameshift	c.391_392insG	no	NA	NA	NA	NA	NA	CTX-M-15	OXA-1	none	SHV-226	none	NA	NA	>=32	ISECp1-CTX-M-15TPU	NA	plasmid	IncFIB	pMB6795_1	170849
MB6956	Urology	2018-10-31	Enterobacter cloacae	995	NA	non-CP-CRE	yes	5108863	2	no	NA	frameshift	c.393_394insCCATCCTA	CMH family	ampD/ampE chimera	12-bp overlap	NA	none	none	none	none	none	NA	8	4	NA	NA	chromosome	NA	NA	NA
MB7206	Leukemia	2018-11-29	Escherichia coli	224	O8:H23	CIE	yes	4990445	1	no	NA	no	NA	NA	NA	NA	NA	CTX-M-1	none	none	none	none	NA	1.5	2	IS26-CTX-M-1	MGE	chromosome	NA	NA	NA
MB7231	Stem Cell	2018-12-04	Klebsiella pneumoniae	29	KL19:O1v2	CPE	yes	5483928	3	promoter	ISKpn14 46bp insertion +1 start site	no	NA	NA	NA	NA	NA	CTX-M-15	OXA-1	TEM-1	SHV-187	KPC-2	a	2	>=32	Tn4401a + ISECp1-CTX-M-15/OXA-1-TPU	plasmid (tn4401a) + MGE (TPU)	chromosome + plasmid	IncFIB,IncFII (ESBL) + IncFIB,IncFII,rep_cluster_2183 (tn4401a)	pMB7231_1 (ESBL); pMB7231_2 (tn4401a)	135203 (pMB7231_1); 114874 (pMB7231_2)
MB7530	Stem Cell	2019-01-07	Klebsiella pneumoniae	405-1LV	KL151:O4	CIE	no	5706512	NA	nonsense	c.282G>A	no	NA	NA	NA	NA	NA	none	OXA-1	TEM-1	SHV-76	none	NA	0.75	0.75	NA	NA	NA	NA	NA	NA
MB7536	Leukemia	2019-01-10	Escherichia coli	44	O101:H4	non-CP-CRE	yes	5014932	8	promoter	IS1F 66 bp insertion +1 start site	frameshift	c.184_185insGACCT	NA	NA	NA	NA	TEM-12	none	TEM-1	none	none	NA	6	8	IS26-TEM-12	MGE + plasmid	plasmid	IncN,rep_cluster_2335,rep_cluster_2373	pMB7536_2	68086
MB7542	Leukemia	2019-01-10	Escherichia coli	131	O25:H4	non-CP-CRE	yes	5331778	3	frameshift	c.919_920delA	phage	c.89_90insPhage	NA	NA	NA	NA	CTX-M-27	none	TEM-1	none	none	NA	1	4	IS26-CTX-M-27	NA	plasmid	IncFIA,IncFIB,IncFII,IncFII	pMB7542_1	138020
MB7603	Leukemia	2019-01-23	Escherichia coli	1193	O75:H5	U-CNSE	yes	5376110	2	no	NA	no	NA	EC-5	NA	NA	NA	CTX-M-15	none	TEM-1	none	none	NA	1	0.125	NA	NA	NA	NA	NA	NA
MB7606	Leukemia	2019-01-20	Klebsiella pneumoniae	307	KL102:O2v2	CPE	yes	5676418	2	no	NA	frameshift	c.114_115delA	NA	NA	NA	NA	CTX-M-15	OXA-1	none	SHV-28	OXA-181	NA	2	12	IS3000-OXA-181; IS26-CTX-M-15	NA	plasmid	IncFIB,IncFII,IncX3,rep_cluster_1195	pMB7606_1	283924
MB7868	Leukemia	2019-03-09	Klebsiella pneumoniae	1373	KL38:O3b	non-CP-CRE	yes	5618800	3	insertion sequence	c.107_108IS903	no	NA	NA	NA	NA	NA	CTX-M-15	OXA-1	TEM-1	SHV-11	none	NA	NA	>=32	IS26-CTX-M-15	plasmid	plasmid	IncFIB	pMB7868_1	176613
MB7964	Leukemia	2019-03-23	Klebsiella pneumoniae	2004	KL23:O2v2	non-CP-CRE	yes	5446111	2	insertion sequence	c.1115_1116insISEcp1TPU	no	NA	NA	NA	NA	NA	CTX-M-15	OXA-1	TEM-1	SHV-168	none	NA	2	>=32	ISECp1-CTX-M-15TPU	MGE	chromosome + plasmid	IncFIB	pMB7964_1	170849
MB8072	Leukemia	2019-04-17	Enterobacter hormaechei	141	NA	CIE	incomplete	4950435	NA	no	NA	no	NA	ACT-44	no	NA	NA	SHV-12	none	none	none	none	NA	1.5	0.75	IS26-SHV12_TU	MGE	chromosome + plasmid	IncFIB,IncHI2A,rep_cluster_1088	pMB8072_1	517560
MB8093	Leukemia	2019-04-25	Escherichia coli	44	O101:H4	CIE	yes	5034395	6	no	NA	no	NA	NA	NA	NA	NA	CTX-M-15	OXA-1	none	none	none	NA	2	1	IS26-CTX-M-15/OXA-1	NA	plasmid	IncFIA,IncFIB,IncFIC,IncFII	pMB8093_1	166880
MB8134	Leukemia	2019-04-23	Escherichia coli	205	O100:H12	CPE	no	4962145	NA	no	NA	insertion sequence	c.1049_1050insIS2	CMY-42	no	NA	NA	none	none	TEM-1	none	OXA-181	NA	2	4	IS3000-OXA-181	Unknown	NA	NA	NA	NA
MB8139	Leukemia	2019-04-24	Enterobacter hormaechei	91	NA	CPE	no	4996820	NA	no	NA	promoter	IS1 93bp insertion +1 start site	ACT-56	no	NA	NA	TLA-1	none	none	none	KPC-2	b	2	12	tn4401b	NA	NA	NA	NA	NA
MB8190	Leukemia	2019-05-04	Klebsiella pneumoniae	29	KL19:O1v1	non-CP-CRE	yes	5477888	2	nonsense	c.928C>T	no	NA	NA	NA	NA	NA	CTX-M-15	OXA-1	TEM-1	SHV-187	none	NA	2	>=32	ISECp1-CTX-M-15TPU	MGE	chromosome + plasmid	IncFIB,IncFII	pMB8190_1	149523
MB8236	Stem Cell	2019-05-06	Escherichia coli	131	O25:H4	CIE	yes	5494413	4	no	NA	no	NA	NA	NA	NA	NA	CTX-M-15	OXA-1	none	none	none	NA	2	0.75	IS26-CTX-M-15/OXA-1	NA	plasmid	IncFIA,IncFIB,IncFIC,rep_cluster_2131	pMB8236_1	241084
MB8251	Leukemia	2019-05-11	Klebsiella pneumoniae	307	KL102:O2v2	non-CP-CRE	yes	5555022	1	nonsense	c.952C>T	no	NA	NA	NA	NA	NA	CTX-M-15	OXA-1	TEM-1	SHV-28	none	NA	2	12	ISECp1-CTX-M-15TPU	NA	plasmid	IncFIB	pMB8251_1	151342
MB8306	General Medicine	2019-05-21	Citrobacter portucalensis	novel	NA	U-CNSE	no	4851025	NA	no	NA	no	NA	CMY-2 family	nonsense	c.284G>A	no	none	none	none	none	none	NA	2	0.5	NA	NA	NA	NA	NA	NA
MB8314	Leukemia	2019-05-22	Escherichia coli	38	O99:H30	CIE	yes	5337629	0	no	NA	no	NA	NA	NA	NA	NA	CTX-M-15	OXA-1	none	none	none	NA	2	0.75	ISECp1-CTX-M-15/OXA-1_TPU	MGE	chromosome	NA	NA	NA
MB8413	Stem Cell	2019-06-02	Escherichia coli	131	O25:H4	non-CP-CRE	yes	5466654	1	no	NA	frameshift	c.547_548delA	NA	NA	NA	NA	none	OXA-1	none	none	none	NA	2	4	NA	NA	NA	NA	NA	NA
MB8590	Leukemia	2019-06-26	Klebsiella michiganensis	11	KL152:O2v1	U-CNSE	yes	6243900	2	no	NA	no	NA	NA	NA	NA	NA	CTX-M-15; OXY-1-1	OXA-1	TEM-1	none	none	NA	2	0.25	NA	NA	NA	NA	NA	NA
MB8806	Leukemia	2019-08-03	Klebsiella pneumoniae	307	KL102:O2v2	CPE	yes	5570189	3	small porin size	OmpK36GD	frameshift	c.622_623insT	NA	NA	NA	NA	CTX-M-15	none	TEM-1	SHV-28	KPC-2	a	32	>=32	Tn4401a; ISECp1-CTX-M-15TPU	MGE	chromosome + plasmid	IncFIB,IncFII,rep_cluster_2183 (tn4401a)	pMB8806_1	113639
MB8866	Leukemia	2019-08-21	Escherichia coli	361	O9:H30	CPE	no	4968015	NA	no	NA	no	NA	NA	NA	NA	NA	CTX-M-15	OXA-1-v1	none	none	OXA-232	NA	32	32	IS1X1-OXA-232	Unknown	NA	NA	NA	NA
MB9017	Stem Cell	2019-07-25	Klebsiella pneumoniae	307	KL102:O2v2	CIE	yes	5571490	1	frameshift	c.150_151insA	no	NA	NA	NA	NA	NA	CTX-M-15	OXA-1	TEM-1	SHV-205	none	NA	1	4	IS26-TU	MGE	chromosome	IncFIB,IncFII	chromosome insertion	NA
MB9029	Stem Cell	2019-09-20	Escherichia coli	155	unknown:H10	non-CP-CRE	yes	5010740	3	nonsense	c.514C>T	frameshift	c.284_285delTGACGCTCAAACT	CMY-2	NA	NA	NA	CTX-M-55	none	none	none	none	NA	2	>=32	ISECp1-CTX-M-55; ISECp-1-CMY-2	MGE + plasmid	chromosome + plasmid	IncFIB,IncFIC,rep_cluster_2244 (pMB9029_1); IncI-gamma/K1 (pMB9029_2)	pMB9029_1 (ESBL); pMB9029_2 (CMY-2)	132824 (pMB9209_1) + 98998 (pMB9209_2)
MB9081	Stem Cell	2019-09-25	Escherichia coli	167	O101:H10	CPE	yes	4891501	3	no	NA	no	NA	NA	NA	NA	NA	CTX-M-15	OXA-1	none	none	NDM-5	NA	2	6	IS26-NDM-5; IS26-CTX-M-15/OXA-1	NA	plasmid	IncFIA,IncFIB,IncFIC,IncFII	pMB9081_1	140210
MB9108	Leukemia	2019-09-28	Escherichia coli	410	O15:H6	U-CNSE	yes	5125971	6	no	NA	no	NA	NA	NA	NA	NA	CTX-M-55; SHV-12	OXA-1	TEM-1	none	none	NA	1	0.5	NA	NA	NA	NA	NA	NA
MB9245	Stem Cell	2019-10-22	Escherichia coli	167	O101:H5	CPE	yes	5192842	3	no	NA	no	NA	NA	NA	NA	NA	CTX-M-15	OXA-1	TEM-1	none	NDM-5	NA	2	>=32	IS26-NDM-5; IS26-CTX-M-15/OXA-1	NA	plasmid	IncFIA,IncFIC,IncFII	pMB9245_1	133836
MB9272	Leukemia	2019-10-28	Escherichia coli	405	O102:H6	CIE	yes	5353028	7	no	NA	frameshift	c.759_760insGAAC	NA	NA	NA	NA	CTX-M-15	OXA-1	TEM-1	none	none	NA	32	1	IS26-CTX-M-15/OXA-1	plasmid	plasmid	IncFIA,IncFIB,IncFII,IncFII	pMB9272_2	82867
MB9292	Leukemia	2019-11-07	Escherichia coli	44	O101:H4	non-CP-CRE	yes	5020180	5	promoter	IS1R 49bp insertion +1 start site	frameshift	c.135_136delT	NA	NA	NA	NA	CTX-M-15	OXA-1	none	none	none	NA	2	>=32	IS26-CTX-M-15/OXA-1	MGE	plasmid	IncFIA,IncFIB,IncFIC,IncFII	pMB9292_1	198645
MB9306	Leukemia	2019-11-07	Klebsiella pneumoniae	23	KL1:O1v2	U-CNSE	yes	5881006	2	no	NA	no	NA	DHA-1	no	NA	NA	CTX-M-15	OXA-1/OXA-10	TEM-1	SHV-11	none	NA	1	0.19	NA	NA	NA	NA	NA	NA
MB9366	Leukemia	2019-11-13	Escherichia coli	131	O25:H4	non-CP-CRE	yes	5179171	3	nonsense	c.511C>T	frameshift	c.882_883insGTCC	NA	NA	NA	NA	TEM novel	none	none	none	none	NA	32	>=32	IS26-v1-TEM-1-v1	NA	plasmid	IncFIA,IncFIA,IncFIB,rep_cluster_2131	pMB9366_1	111292
MB9392	Urology	2019-11-18	Escherichia coli	162	unknown:H19	U-CNSE	incomplete	4876312	NA	no	NA	no	NA	NA	NA	NA	NA	CTX-M-15	none	TEM-1	none	none	NA	0.75	0.5	NA	NA	NA	NA	NA	NA
MB9481	General Medicine	2019-11-24	Klebsiella pneumoniae	14	KL2:O1v1	CPE	yes	5687024	4	small porin size	OmpK36GD	no	NA	NA	NA	NA	NA	CTX-M-15	OXA-1	none	SHV-28	NDM-1;OXA-48	NA	24	16	Tn125; ISECp1-CTX-M-15TPU	MGE	chromosome + plasmid	IncHI1B,rep_cluster_1254	pMB9481_1	235473
MB9509	Leukemia	2019-12-03	Klebsiella pneumoniae	45	unknown:O2v1	non-CP-CRE	yes	5635610	3	nonsense	c.913A>T	no	NA	NA	NA	NA	NA	SHV-7	none	none	SHV-1	none	NA	2	4	IS903B-SHV-7	plasmid	plasmid	IncL/M	pMB9509_3	67896
MB9539	Leukemia	2019-12-07	Enterobacter hormaechei	106	NA	U-CNSE	yes	4918774	4	no	NA	no	NA	ACT-56	no	NA	NA	none	none	none	none	none	NA	1	0.125	NA	NA	NA	NA	NA	NA
MB9544	Leukemia	2019-12-12	Klebsiella quasipneumoniae subsp. quasipneumoniae	571	KL35:O5	CPE	yes	5591370	6	no	NA	no	NA	DHA-1	no	NA	NA	none	none	none	OKP-A-17	OXA-181	NA	1	1.5	IS3000-OXA-181	NA	plasmid	IncX3,rep_cluster_1195	pMB9544_1	51479
MB9635	Stem Cell	2019-12-22	Escherichia coli	68	O153:H6	non-CP-CRE	yes	5494983	7	nonsense	c.709G>T	frameshift	c.489_490insGTAAC	NA	NA	NA	NA	CTX-M-27; CTX-M-195	none	none	none	none	NA	NA	>=32	IS26-CTX-M-27; IS26-v1-CTX-M-195	MGE + plasmid	plasmid	IncFIA,IncFIA,IncFIB,IncFIC,IncFII (pMB9635_1); IncFIA,IncFIC,IncN (pMB9635_2)	pMB9635_1 (CTX-M-27); pMB9635_2 (CTX-M-195)	143132 (pMB9635_1); 114140 (pMB9635_2)
MB9698	Leukemia	2020-01-09	Escherichia coli	648	O1:H6	CIE	yes	5413924	10	no	NA	nonsense	c.44T>A	NA	NA	NA	NA	CTX-M-14	none	none	none	none	NA	1	0.75	ISECp1-CTX-M-14	MGE	chromosome	NA	NA	NA
MB9877	Leukemia	2020-02-13	Escherichia coli	131	O16:H5	non-CP-CRE	yes	4950240	2	nonsense	c.244C>T	no	NA	NA	NA	NA	NA	CTX-M-27	none	none	none	none	NA	2	16	IS26-CTX-M-27	plasmid	plasmid	IncFIA,IncFIB,IncFII,rep_cluster_2131	pMB9877_1	122603
MB9880	Leukemia	2020-02-08	Escherichia coli	405	O102:H6	non-CP-CRE	yes	5402248	5	no	NA	frameshift	c.759_760insGAAC	NA	NA	NA	NA	CTX-M-15	OXA-1	TEM-1	none	none	NA	2	>=32	IS26-CTX-M-15/OXA-1	plasmid	plasmid	IncFIA,IncFIB,IncFII,IncFII,IncQ1	pMB9880_1	128773
