# Supplementary material for: Systematic Analysis of Mobile Genetic Elements Mediating β-Lactamase Gene Amplification in Noncarbapenemase-Producing Carbapenem-Resistant Enterobacterales Bloodstream Infections
Source: mSystems. 2022 Aug 29;7(5):e00476-22. doi: 10.1128/msystems.00476-22 (PMC9601100; doi:10.1128/msystems.00476-22)
Supplement: TABLE S3 [file msystems.00476-22-s0008.xlsx]

## Sheet: Table_S3
Table S3: Molecular Epidemiology of E. coli Bloodstream Infections July 2016 – June 2020 at MDACC
	U-CNSEc (n=4)	CIEc (n=12)	Non-CP-CREc (n=19)	CPEc (n = 6)	p-valuea
Phylogroup					NS
A	0	3 (25%)	5 (26.3%)	4 (66.7%)
B1	1 (25%)	1 (8.3%)	2 (10.5%)	1 (16.7%)
B2	1 (25%)	2 (16.7%)	7 (36.8%)	1 (16.7%)
C	2 (50%)	1 (8.3%)	1 (5.2%)	0
D	0	3 (25%)	4 (21.1%)	0
F	0	2 (16.7%)	0	0
blaESBL (≥2X)b	4 (100%)	7 (58%)	12 (63.2%)	1 (16.7%)	NS
blaAmpC (≥2X)b	0	2 (16.7%)	2 (10.5%)	1 (16.7%)	NS
blaOXA-1 (≥2X)b	1 (25%)	1 (8.3%)	5 (26.3%)	0	NS
OmpC mutation					NS
insertion sequence	0	1 (8.3%)	3 (15.8%)	0
promoter insertion	0	1 (8.3%)	2 (10.5%)	0
frameshift	0	0	4 (21.1%)	0
nonsense	0	1 (8.3%)	5 (26.3%)	0
intact	4 (100%)	9 (75%)	5 (26.3%)	6 (100%)
OmpF mutation					<0.01
insertion sequence	0	1 (8.3%)	2 (10.5%)	0
promoter insertion	0	1 (8.3%)	0	0
frameshift	0	3 (25%)	12 (63.2%)	0
nonsense	0	2 (16.7%)	1 (5.2%)	0
intact	4 (100%)	6 (50%)	3 (15.8%)	5 (83.3%)
Omp Category					<0.001
OmpC mutation	0	1 (8.3%)	2 (10.5%)	0
OmpF mutation	0	4 (33.3%)	4 (21.1%)	1 (16.7%)
Double mutation	0	2 (16.7%)	12 (63.2%)	0
None	4 (100%)	5 (41.7%)	1 (5.2%)	5 (83.3%)
aFisher's Exact Test
bBinary outcome of whether amplification as defined as >=2X copies identified through convict
NS = non significant; U-CNSEc = unconfirmed carbapenem non-susceptible E. coli; CIEc = carbapenem intermediate E. coli; Non-CP-CREc = non-carbapenemase producing carbapenem resistant E. coli; CPEc = carbapenemase producing E. coli
