# Supplementary material for: Systematic Analysis of Mobile Genetic Elements Mediating β-Lactamase Gene Amplification in Noncarbapenemase-Producing Carbapenem-Resistant Enterobacterales Bloodstream Infections
Source: mSystems. 2022 Aug 29;7(5):e00476-22. doi: 10.1128/msystems.00476-22 (PMC9601100; doi:10.1128/msystems.00476-22)
Supplement: TABLE S4 [file msystems.00476-22-s0007.xlsx]

## Sheet: Table_S4
sample_id	species	CRE_status	ampsir	ampmic	samsir	sammic	amcsir	amcmic	tzpsir	tzpmic	ctxsir	ctxmic	cpdsir	cpdmic	cazsir	cazmic	crosir	cromic	fepsir	fepmic	czasir	czamic	etpsir	etpmic	memsir	memmic	ipmsir	ipmmic	atmsir	atmmic	mvbsir	mvbmic	cipsir	cipmic	lvxsir	lvxmic	amksir	amkmic	gensir	genmic	tobsir	tobmic	tgcsir	tgcmic	sxtsir	sxtmic
MB7603	Escherichia coli	U-CNSE	Not Reported	NA	Resistant	>= 64	Not Reported	NA	Resistant	128	Not Reported	NA	Not Reported	NA	Resistant	>= 32	Resistant	>= 8	Resistant	>= 32	Susceptible	0.38	Intermediate	1	Susceptible	0.125	Not Reported	NA	Resistant	>= 32	Susceptible	0.064	Resistant	>= 8	Not Reported	NA	Susceptible	<= 4	Susceptible	<= 1	Susceptible	<= 1	Not Reported	NA	Not Reported	NA
MB9539	Enterobacter hormaechei	U-CNSE	Not Reported	NA	Not Reported	NA	Not Reported	NA	Resistant	128	Not Reported	NA	Not Reported	NA	Resistant	>= 32	Resistant	>= 8	Resistant	16	Susceptible	0.75	Intermediate	1	Susceptible	0.125	Susceptible	0.38	Resistant	>= 32	Not Reported	NA	Susceptible	<= 0.5	Not Reported	NA	Susceptible	<= 4	Not Reported	NA	Susceptible	<= 1	Not Reported	NA	Not Reported	NA
MB10493	Serratia marcescens	CIE	Not Reported	NA	Not Reported	NA	Not Reported	NA	Intermediate	64	Not Reported	NA	Not Reported	NA	Susceptible	2	Resistant	>= 8	Susceptible	2	Not Reported	NA	Resistant	2	Susceptible	0.19	Susceptible	0.5	Susceptible	2	Not Reported	NA	Resistant	>= 8	Not Reported	NA	Susceptible	<= 4	Not Reported	NA	Susceptible	<= 1	Not Reported	NA	Not Reported	NA
MB8314	Escherichia coli	CIE	Not Reported	NA	Resistant	>= 64	Not Reported	NA	Resistant	128	Not Reported	NA	Not Reported	NA	Resistant	>= 32	Resistant	>= 8	Resistant	>= 32	Susceptible	1	Resistant	2	Susceptible	0.19	Susceptible	0.38	Resistant	>= 32	Susceptible	0.064	Resistant	>= 8	Not Reported	NA	Susceptible	<= 4	Resistant	>= 32	Resistant	>= 32	Not Reported	NA	Not Reported	NA
MB9108	Escherichia coli	U-CNSE	Not Reported	NA	Resistant	>= 64	Not Reported	NA	Resistant	128	Not Reported	NA	Not Reported	NA	Resistant	>= 32	Resistant	>= 8	Resistant	>= 32	Susceptible	0.047	Intermediate	1	Susceptible	0.19	Susceptible	0.25	Resistant	>= 32	Susceptible	0.032	Resistant	>= 8	Not Reported	NA	Susceptible	<= 4	Not Reported	NA	Resistant	16	Not Reported	NA	Not Reported	NA
MB9698	Escherichia coli	CIE	Not Reported	NA	Resistant	>= 64	Not Reported	NA	Susceptible	<= 4	Not Reported	NA	Not Reported	NA	Resistant	>= 32	Resistant	>= 8	Resistant	>= 32	Susceptible	0.75	Intermediate	1	Susceptible	0.19	Susceptible	0.38	Resistant	>= 32	Susceptible	0.094	Resistant	>= 8	Not Reported	NA	Susceptible	<= 4	Not Reported	NA	Susceptible	<= 1	Not Reported	NA	Not Reported	NA
MB5646	Escherichia coli	CIE	Not Reported	NA	Resistant	>= 64	Not Reported	NA	Resistant	>= 256	Not Reported	NA	Not Reported	NA	Resistant	>= 32	Resistant	>= 8	Resistant	>= 32	Susceptible	2	Resistant	2	Susceptible	0.25	Susceptible	0.25	Resistant	>= 32	Not Reported	NA	Resistant	>= 8	Not Reported	NA	Susceptible	<= 4	Susceptible	<= 1	Resistant	16	Not Reported	NA	Not Reported	NA
MB9392	Escherichia coli	U-CNSE	Not Reported	NA	Not Reported	NA	Intermediate	12	Resistant	256	Not Reported	NA	Not Reported	NA	Not Reported	NA	Not Reported	NA	Resistant	256	Not Reported	NA	Intermediate	0.75	Susceptible	0.25	Susceptible	0.25	Not Reported	NA	Not Reported	NA	Susceptible	0.75	Not Reported	NA	Susceptible	1.5	Not Reported	NA	Susceptible	0.25	Not Reported	NA	Resistant	32
MB7530	Klebsiella pneumoniae	CIE	Not Reported	NA	Not Reported	NA	Susceptible	4	Resistant	256	Not Reported	NA	Not Reported	NA	Not Reported	NA	Not Reported	NA	Resistant	256	Not Reported	NA	Intermediate	0.75	Susceptible	0.38	Susceptible	0.5	Not Reported	NA	Not Reported	NA	Resistant	16	Not Reported	NA	Susceptible	4	Not Reported	NA	Resistant	16	Not Reported	NA	Resistant	32
MB8306	Citrobacter portucalensis	U-CNSE	Not Reported	NA	Not Reported	NA	Not Reported	NA	Intermediate	64	Not Reported	NA	Not Reported	NA	Resistant	16	Resistant	>= 8	Susceptible	<= 1	Not Reported	NA	Resistant	2	Susceptible	0.38	Susceptible	0.75	Resistant	16	Not Reported	NA	Resistant	>= 8	Not Reported	NA	Susceptible	<= 4	Susceptible	<= 1	Susceptible	<= 1	Not Reported	NA	Susceptible	0.19
MB8590	Klebsiella michiganensis	U-CNSE	Not Reported	NA	Resistant	>= 64	Not Reported	NA	Resistant	>= 256	Not Reported	NA	Not Reported	NA	Resistant	>= 32	Resistant	>= 8	Resistant	>= 32	Susceptible	1.5	Resistant	2	Susceptible	0.38	Susceptible	0.38	Resistant	>= 32	Susceptible	0.094	Resistant	>= 8	Not Reported	NA	Susceptible	<= 4	Not Reported	NA	Resistant	>= 32	Not Reported	NA	Not Reported	NA
MB3362	Escherichia coli	CIE	Resistant	>= 32	Resistant	>= 32	Resistant	>= 32	Intermediate	64	Resistant	>= 64	Resistant	>= 8	Resistant	16	Resistant	>= 64	Resistant	>= 64	Not Reported	NA	Intermediate	1	Susceptible	0.5	Susceptible	<= 0.25	Resistant	>= 64	Not Reported	NA	Resistant	>= 4	Resistant	>= 8	Susceptible	8	Susceptible	<= 1	Resistant	>= 16	Not Reported	NA	Resistant	>= 320
MB4528	Enterobacter hormaechei	U-CNSE	Not Reported	NA	Not Reported	NA	Resistant	>= 32	Susceptible	NA	Resistant	>= 64	Resistant	>= 8	Resistant	>= 64	Resistant	>= 64	Resistant	>= 64	Susceptible	4	Not Reported	NA	Susceptible	0.5	Intermediate	<= 0.25	Resistant	>= 64	Not Reported	NA	Intermediate	2	Intermediate	4	Susceptible	<= 2	Susceptible	4	Susceptible	4	Not Reported	NA	Susceptible	<= 20
MB5730	Klebsiella pneumoniae	non-CP-CRE	Not Reported	NA	Resistant	>= 64	Not Reported	NA	Resistant	128	Not Reported	NA	Not Reported	NA	Resistant	>= 32	Resistant	>= 8	Resistant	>= 32	Susceptible	0.75	Resistant	2	Susceptible	0.5	Not Reported	NA	Resistant	>= 32	Not Reported	NA	Resistant	>= 8	Not Reported	NA	Susceptible	<= 4	Susceptible	<= 1	Susceptible	<= 1	Susceptible	1.5	Not Reported	NA
MB7206	Escherichia coli	CIE	Not Reported	NA	Resistant	>= 64	Not Reported	NA	Susceptible	8	Not Reported	NA	Not Reported	NA	Resistant	16	Resistant	>= 8	Resistant	>= 32	Susceptible	0.094	Resistant	1.5	Susceptible	0.5	Susceptible	0.25	Resistant	>= 32	Not Reported	NA	Resistant	>= 8	Not Reported	NA	Susceptible	<= 4	Resistant	16	Intermediate	8	Not Reported	NA	Not Reported	NA
MB8413	Escherichia coli	non-CP-CRE	Not Reported	NA	Resistant	>= 64	Not Reported	NA	Resistant	>= 256	Not Reported	NA	Not Reported	NA	Susceptible	<= 2	Susceptible	0.5	Resistant	>= 32	Susceptible	0.19	Resistant	2	Susceptible	0.5	Susceptible	0.75	Susceptible	2	Susceptible	0.75	Resistant	>= 8	Not Reported	NA	Resistant	>= 128	Resistant	16	Resistant	>= 32	Susceptible	0.5	Not Reported	NA
MB5971	Klebsiella aerogenes	non-CP-CRE	Not Reported	NA	Not Reported	NA	Resistant	>= 32	Intermediate	64	Resistant	>= 64	Not Reported	NA	Resistant	32	Resistant	>= 64	Resistant	>= 64	Susceptible	0.75	Resistant	3	Susceptible	0.75	Intermediate	2	Resistant	>= 64	Not Reported	NA	Resistant	>= 4	Intermediate	4	Susceptible	8	Resistant	>= 16	Resistant	>= 16	Resistant	6	Resistant	>= 320
MB2489	Escherichia coli	non-CP-CRE	Resistant	>= 32	Resistant	>= 32	Resistant	>= 32	Resistant	>= 128	Resistant	>= 64	Resistant	>= 8	Resistant	>= 64	Resistant	>= 64	Resistant	>= 64	Susceptible	NA	Resistant	4	Susceptible	1	Resistant	0.5	Resistant	>= 64	Not Reported	NA	Resistant	>= 4	Resistant	>= 8	Susceptible	16	Resistant	>= 16	Resistant	>= 16	Susceptible	0.19	Resistant	>= 320
MB2791	Escherichia coli	non-CP-CRE	Resistant	>= 32	Resistant	>= 32	Resistant	>= 32	Resistant	>= 128	Resistant	>= 64	Resistant	>= 8	Resistant	>= 64	Resistant	>= 64	Resistant	>= 64	Not Reported	NA	Resistant	32	Susceptible	1	Intermediate	2	Resistant	16	Not Reported	NA	Resistant	>= 4	Resistant	>= 8	Susceptible	4	Resistant	>= 16	Intermediate	8	Not Reported	NA	Resistant	>= 320
MB2843	Escherichia coli	CIE	Resistant	>= 32	Resistant	>= 32	Resistant	>= 32	Resistant	>= 128	Resistant	>= 64	Resistant	>= 8	Resistant	>= 64	Resistant	>= 64	Resistant	16	Not Reported	NA	Intermediate	1.5	Susceptible	1	Intermediate	2	Resistant	>= 64	Not Reported	NA	Resistant	>= 4	Resistant	>= 8	Susceptible	16	Susceptible	4	Intermediate	8	Not Reported	NA	Resistant	>= 320
MB6066	Escherichia coli	non-CP-CRE	Resistant	>= 32	Resistant	>= 32	Resistant	>= 32	Resistant	>= 128	Resistant	>= 64	Not Reported	NA	Susceptible	16	Resistant	>= 64	Resistant	>= 64	Susceptible	0.75	Resistant	4	Susceptible	1	Susceptible	1	Resistant	>= 64	Not Reported	NA	Resistant	>= 4	Resistant	>= 8	Susceptible	16	Resistant	>= 16	Resistant	>= 16	Susceptible	0.125	Resistant	>= 320
MB6206	Escherichia coli	non-CP-CRE	Not Reported	NA	Resistant	>= 64	Not Reported	NA	Resistant	>= 256	Not Reported	NA	Not Reported	NA	Resistant	>= 32	Resistant	>= 8	Resistant	>= 32	Susceptible	1	Resistant	2	Susceptible	1	Not Reported	NA	Resistant	>= 32	Not Reported	NA	Resistant	>= 8	Not Reported	NA	Susceptible	<= 4	Resistant	16	Intermediate	8	Not Reported	NA	Not Reported	NA
MB6956	Enterobacter cloacae	non-CP-CRE	Not Reported	NA	Not Reported	NA	Resistant	>= 32	Not Reported	NA	Resistant	>= 64	Not Reported	NA	Resistant	>= 64	Resistant	>= 64	Susceptible	<= 1	Not Reported	NA	Resistant	8	Susceptible	1	Susceptible	1	Resistant	16	Not Reported	NA	Intermediate	2	Susceptible	2	Susceptible	<= 2	Susceptible	<= 1	Susceptible	<= 1	Not Reported	NA	Susceptible	<= 20
MB7536	Escherichia coli	non-CP-CRE	Resistant	>= 32	Resistant	>= 32	Resistant	>= 32	Resistant	>= 128	Susceptible	<= 1	Not Reported	NA	Resistant	16	Susceptible	<= 1	Susceptible	2	Not Reported	NA	Resistant	6	Susceptible	1	Susceptible	<= 0.25	Susceptible	<= 1	Not Reported	NA	Resistant	>= 4	Resistant	>= 8	Susceptible	<= 2	Susceptible	<= 1	Susceptible	<= 1	Not Reported	NA	Resistant	>= 320
MB9544	Klebsiella quasipneumoniae subsp. quasipneumoniae	CPE	Not Reported	NA	Resistant	>= 64	Not Reported	NA	Resistant	128	Not Reported	NA	Not Reported	NA	Resistant	>= 32	Resistant	>= 8	Susceptible	<= 1	Not Reported	NA	Intermediate	1	Susceptible	1	Susceptible	0.75	Resistant	16	Not Reported	NA	Resistant	>= 8	Not Reported	NA	Susceptible	<= 4	Not Reported	NA	Susceptible	<= 1	Not Reported	NA	Not Reported	NA
MB9081	Escherichia coli	CPE	Not Reported	NA	Resistant	>= 64	Not Reported	NA	Resistant	128	Not Reported	NA	Not Reported	NA	Resistant	>= 32	Resistant	>= 8	Resistant	>= 32	Resistant	16	Resistant	2	Intermediate	1.5	Intermediate	1.5	Resistant	>= 32	Susceptible	1	Resistant	>= 8	Not Reported	NA	Susceptible	<= 4	Not Reported	NA	Resistant	16	Susceptible	0.5	Not Reported	NA
MB2930	Klebsiella pneumoniae	non-CP-CRE	Resistant	>= 32	Resistant	>= 32	Resistant	>= 32	Resistant	>= 128	Resistant	>= 64	Resistant	NA	Resistant	>= 64	Resistant	>= 64	Resistant	>= 64	Susceptible	NA	Resistant	2	Intermediate	2	Resistant	0.5	Resistant	>= 64	Not Reported	NA	Resistant	>= 4	Resistant	>= 8	Susceptible	16	Resistant	>= 16	Resistant	>= 16	Not Reported	NA	Resistant	>= 320
MB3028	Klebsiella pneumoniae	non-CP-CRE	Resistant	>= 32	Resistant	>= 32	Resistant	4	Resistant	64	Resistant	>= 64	Resistant	>= 8	Resistant	32	Resistant	>= 64	Resistant	>= 64	Susceptible	NA	Resistant	4	Intermediate	2	Resistant	<= 0.25	Resistant	>= 64	Not Reported	NA	Resistant	>= 4	Resistant	>= 8	Susceptible	<= 2	Resistant	>= 16	Intermediate	8	Resistant	12	Resistant	160
MB3435	Klebsiella pneumoniae	non-CP-CRE	Resistant	>= 32	Resistant	>= 32	Resistant	>= 32	Resistant	>= 128	Resistant	>= 64	Resistant	>= 8	Resistant	>= 64	Resistant	>= 64	Resistant	>= 64	Susceptible	NA	Resistant	6	Intermediate	2	Susceptible	<= 0.25	Resistant	>= 64	Not Reported	NA	Resistant	>= 4	Resistant	>= 8	Susceptible	8	Resistant	>= 16	Resistant	>= 16	Not Reported	NA	Resistant	>= 320
MB3935	Klebsiella pneumoniae	non-CP-CRE	Not Reported	NA	Not Reported	NA	Resistant	64	Resistant	NA	Not Reported	NA	Not Reported	NA	Not Reported	NA	Not Reported	NA	Resistant	>= 256	Susceptible	NA	Resistant	>= 32	Intermediate	2	Intermediate	1.5	Not Reported	NA	Not Reported	NA	Resistant	>= 32	Not Reported	NA	Susceptible	2	Not Reported	NA	Resistant	16	Not Reported	NA	Resistant	>= 32
MB8251	Klebsiella pneumoniae	non-CP-CRE	Not Reported	NA	Resistant	32	Not Reported	NA	Intermediate	64	Not Reported	NA	Not Reported	NA	Resistant	16	Resistant	>= 8	Resistant	16	Susceptible	0.75	Resistant	2	Intermediate	2	Susceptible	0.38	Resistant	16	Susceptible	1.5	Resistant	>= 8	Not Reported	NA	Susceptible	<= 4	Resistant	16	Intermediate	8	Not Reported	NA	Not Reported	NA
MB8866	Escherichia coli	CPE	Resistant	>= 32	Resistant	>= 32	Resistant	>= 32	Resistant	>= 128	Resistant	>= 64	Resistant	>= 8	Resistant	>= 64	Resistant	>= 64	Resistant	>= 64	Susceptible	1.5	Resistant	32	Intermediate	2	Susceptible	1	Resistant	>= 64	Susceptible	3	Resistant	>= 4	Resistant	>= 8	Susceptible	<= 2	Susceptible	<= 1	Susceptible	<= 1	Not Reported	NA	Susceptible	<= 20
MB9017	Klebsiella pneumoniae	CIE	Not Reported	NA	Resistant	>= 64	Not Reported	NA	Resistant	128	Not Reported	NA	Not Reported	NA	Resistant	>= 32	Resistant	>= 8	Resistant	>= 32	Susceptible	1	Intermediate	1	Intermediate	2	Susceptible	0.5	Resistant	16	Susceptible	0.5	Resistant	>= 8	Not Reported	NA	Susceptible	<= 4	Not Reported	NA	Intermediate	8	Susceptible	1.5	Not Reported	NA
MB9366	Escherichia coli	non-CP-CRE	Resistant	>= 32	Resistant	>= 32	Resistant	16	Resistant	64	Resistant	>= 64	Resistant	>= 8	Resistant	>= 64	Resistant	>= 64	Resistant	>= 64	Susceptible	3	Resistant	>= 32	Intermediate	2	Intermediate	0.5	Resistant	>= 64	Susceptible	3	Resistant	>= 4	Resistant	>= 8	Susceptible	<= 2	Susceptible	<= 1	Susceptible	<= 1	Not Reported	NA	Resistant	>= 320
MB5951	Klebsiella pneumoniae	CPE	Not Reported	NA	Resistant	>= 64	Not Reported	NA	Resistant	>= 256	Not Reported	NA	Not Reported	NA	Resistant	>= 32	Resistant	>= 8	Resistant	>= 32	Susceptible	0.5	Resistant	2	Resistant	3	Not Reported	NA	Resistant	>= 32	Not Reported	NA	Resistant	>= 8	Not Reported	NA	Susceptible	<= 4	Susceptible	<= 1	Intermediate	8	Intermediate	4	Not Reported	NA
MB7606	Klebsiella pneumoniae	CPE	Not Reported	NA	Resistant	>= 64	Not Reported	NA	Resistant	>= 256	Not Reported	NA	Not Reported	NA	Resistant	>= 32	Resistant	>= 8	Resistant	>= 32	Susceptible	2	Resistant	2	Resistant	3	Not Reported	NA	Resistant	16	Susceptible	1.5	Resistant	>= 8	Not Reported	NA	Susceptible	<= 4	Resistant	16	Resistant	>= 32	Not Reported	NA	Not Reported	NA
MB2463	Escherichia coli	non-CP-CRE	Resistant	>= 32	Resistant	>= 32	Resistant	>= 32	Resistant	>= 128	Resistant	>= 64	Resistant	>= 8	Resistant	16	Resistant	>= 64	Resistant	>= 64	Susceptible	NA	Resistant	>= 32	Resistant	4	Intermediate	2	Resistant	>= 64	Not Reported	NA	Resistant	>= 4	Resistant	>= 8	Resistant	>= 64	Resistant	>= 16	Resistant	>= 16	Susceptible	1.5	Susceptible	<= 20
MB2910	Escherichia coli	non-CP-CRE	Resistant	>= 32	Resistant	>= 32	Resistant	>= 32	Resistant	>= 128	Resistant	>= 64	Resistant	>= 8	Resistant	>= 64	Resistant	>= 64	Resistant	>= 64	Susceptible	NA	Not Reported	NA	Resistant	4	Intermediate	2	Resistant	>= 64	Not Reported	NA	Resistant	>= 4	Resistant	>= 8	Susceptible	16	Resistant	>= 16	Resistant	>= 16	Not Reported	NA	Resistant	>= 320
MB2966	Klebsiella pneumoniae	non-CP-CRE	Resistant	>= 32	Resistant	>= 32	Resistant	>= 32	Resistant	>= 128	Resistant	>= 64	Resistant	>= 8	Resistant	>= 64	Resistant	>= 64	Resistant	>= 64	Susceptible	NA	Resistant	12	Resistant	4	Resistant	1	Resistant	>= 64	Not Reported	NA	Resistant	>= 4	Resistant	>= 8	Susceptible	8	Resistant	>= 16	Resistant	>= 16	Resistant	6	Resistant	>= 320
MB6413	Klebsiella pneumoniae	non-CP-CRE	Resistant	>= 32	Resistant	>= 32	Resistant	16	Resistant	>= 128	Resistant	>= 64	Not Reported	NA	Resistant	>= 64	Resistant	>= 64	Resistant	>= 64	Susceptible	0.75	Resistant	>= 32	Resistant	4	Susceptible	1	Resistant	>= 64	Not Reported	NA	Resistant	>= 4	Resistant	>= 8	Susceptible	<= 2	Susceptible	<= 1	Susceptible	<= 1	Not Reported	NA	Resistant	>= 320
MB6795	Klebsiella pneumoniae	non-CP-CRE	Not Reported	NA	Resistant	>= 64	Not Reported	NA	Resistant	128	Not Reported	NA	Not Reported	NA	Resistant	16	Resistant	>= 8	Resistant	>= 32	Susceptible	0.5	Resistant	2	Resistant	4	Susceptible	NA	Resistant	16	Not Reported	NA	Resistant	>= 8	Resistant	>= 8	Susceptible	<= 4	Not Reported	NA	Resistant	>= 32	Resistant	8	Not Reported	NA
MB8093	Escherichia coli	CIE	Not Reported	NA	Resistant	>= 64	Not Reported	NA	Resistant	128	Not Reported	NA	Not Reported	NA	Resistant	>= 32	Resistant	4	Resistant	>= 32	Susceptible	1.5	Resistant	2	Resistant	4	Not Reported	NA	Resistant	>= 32	Susceptible	0.38	Resistant	>= 8	Not Reported	NA	Susceptible	16	Susceptible	<= 1	Resistant	16	Not Reported	NA	Not Reported	NA
MB2446	Escherichia coli	non-CP-CRE	Resistant	>= 32	Resistant	>= 32	Resistant	>= 32	Resistant	>= 128	Resistant	>= 64	Resistant	>= 8	Resistant	>= 64	Resistant	>= 64	Resistant	>= 64	Susceptible	NA	Not Reported	NA	Resistant	8	Intermediate	2	Resistant	>= 64	Not Reported	NA	Resistant	>= 4	Resistant	>= 8	Susceptible	<= 2	Resistant	>= 16	Intermediate	8	Susceptible	0.38	Resistant	>= 320
MB3713	Klebsiella pneumoniae	non-CP-CRE	Resistant	>= 32	Resistant	>= 32	Resistant	>= 32	Resistant	>= 128	Resistant	>= 64	Resistant	>= 8	Resistant	>= 64	Resistant	>= 64	Resistant	>= 64	Susceptible	NA	Resistant	>= 32	Resistant	8	Intermediate	2	Resistant	>= 64	Not Reported	NA	Resistant	>= 4	Resistant	>= 8	Susceptible	16	Resistant	>= 16	Resistant	>= 16	Not Reported	NA	Resistant	>= 320
MB3825A	Escherichia coli	CIE	Resistant	>= 32	Resistant	>= 32	Resistant	>= 32	Resistant	>= 128	Resistant	>= 64	Resistant	>= 8	Resistant	16	Resistant	>= 64	Resistant	>= 64	Susceptible	NA	Resistant	16	Resistant	8	Resistant	4	Resistant	>= 64	Not Reported	NA	Resistant	>= 4	Resistant	>= 8	Susceptible	8	Resistant	>= 16	Resistant	>= 16	Susceptible	2	Susceptible	<= 20
MB5288	Escherichia coli	non-CP-CRE	Not Reported	NA	Not Reported	NA	Resistant	24	Resistant	>= 256	Not Reported	NA	Not Reported	NA	Not Reported	NA	Not Reported	NA	Resistant	>= 256	Susceptible	1	Resistant	>= 32	Resistant	8	Intermediate	1.5	Not Reported	NA	Not Reported	NA	Resistant	>= 32	Not Reported	NA	Intermediate	24	Not Reported	NA	Resistant	192	Not Reported	NA	Susceptible	0.25
MB6483	Klebsiella pneumoniae	non-CP-CRE	Resistant	>= 32	Resistant	>= 32	Resistant	>= 32	Resistant	>= 128	Resistant	>= 64	Not Reported	NA	Resistant	>= 64	Resistant	>= 64	Resistant	>= 64	Susceptible	1	Resistant	32	Resistant	8	Intermediate	2	Resistant	>= 64	Not Reported	NA	Resistant	>= 4	Resistant	>= 8	Susceptible	<= 2	Susceptible	<= 1	Susceptible	<= 1	Susceptible	1	Resistant	>= 320
MB2855	Escherichia coli	CIE	Not Reported	NA	Not Reported	NA	Resistant	24	Susceptible	NA	Not Reported	NA	Not Reported	NA	Not Reported	NA	Not Reported	NA	Resistant	32	Not Reported	NA	Resistant	2	Not Reported	NA	Susceptible	0.38	Not Reported	NA	Not Reported	NA	Resistant	32	Not Reported	NA	Susceptible	2	Not Reported	NA	Susceptible	0.5	Not Reported	NA	Resistant	32
MB3242	Klebsiella pneumoniae	CPE	Susceptible	NA	Not Reported	NA	Resistant	>= 256	Resistant	NA	Not Reported	NA	Not Reported	NA	Not Reported	NA	Not Reported	NA	Resistant	16	Susceptible	NA	Resistant	6	Not Reported	NA	Resistant	>= 32	Not Reported	NA	Not Reported	NA	Resistant	32	Not Reported	NA	Susceptible	4	Not Reported	NA	Resistant	12	Not Reported	NA	Resistant	>= 32
MB4861	Enterobacter hormaechei	CIE	Not Reported	NA	Not Reported	NA	Resistant	96	Resistant	>= 256	Not Reported	NA	Not Reported	NA	Not Reported	NA	Not Reported	NA	Susceptible Dose Dependent	3	Not Reported	NA	Resistant	1.5	Not Reported	NA	Susceptible	0.38	Not Reported	NA	Not Reported	NA	Not Reported	0.125	Not Reported	NA	Susceptible	2	Not Reported	NA	Susceptible	0.5	Not Reported	NA	Susceptible	0.75
MB5632	Klebsiella aerogenes	CPE	Not Reported	NA	Not Reported	NA	Resistant	>= 32	Resistant	>= 256	Resistant	>= 64	Resistant	>= 8	Resistant	>= 64	Resistant	>= 64	Resistant	>= 64	Resistant	>= 256	Resistant	12	Not Reported	NA	Resistant	>= 16	Resistant	16	Not Reported	NA	Susceptible	0.5	Susceptible	0.5	Susceptible	<= 2	Susceptible	4	Susceptible	2	Not Reported	NA	Resistant	>= 320
MB8236	Escherichia coli	CIE	Not Reported	NA	Resistant	>= 64	Not Reported	NA	Resistant	128	Not Reported	NA	Not Reported	NA	Resistant	>= 32	Resistant	>= 8	Resistant	>= 32	Not Reported	NA	Resistant	2	Not Reported	NA	Not Reported	NA	Resistant	>= 32	Not Reported	NA	Resistant	>= 8	Not Reported	NA	Susceptible	<= 4	Not Reported	NA	Resistant	>= 32	Not Reported	NA	Not Reported	NA
MB2617	Enterobacter asburiae	CIE	Not Reported	NA	Not Reported	NA	Resistant	>= 32	Susceptible	NA	Resistant	>= 64	Resistant	>= 8	Resistant	>= 64	Resistant	>= 64	Resistant	32	Susceptible	NA	Resistant	1.5	Susceptible	<= 0.25	Resistant	4	Resistant	>= 64	Not Reported	NA	Intermediate	2	Intermediate	4	Resistant	>= 64	Resistant	>= 16	Resistant	>= 16	Susceptible	NA	Susceptible	<= 20
MB3093	Enterobacter hormaechei	CIE	Not Reported	NA	Not Reported	NA	Resistant	>= 32	Resistant	NA	Resistant	>= 64	Resistant	>= 8	Resistant	>= 64	Resistant	>= 64	Resistant	>= 64	Not Reported	NA	Intermediate	0.75	Susceptible	<= 0.25	Susceptible	<= 0.25	Resistant	>= 64	Not Reported	NA	Resistant	>= 4	Resistant	>= 8	Susceptible	<= 2	Susceptible	<= 1	Susceptible	<= 1	Not Reported	NA	Susceptible	<= 20
MB3176	Escherichia coli	CIE	Resistant	>= 32	Resistant	>= 32	Resistant	>= 32	Resistant	>= 128	Resistant	>= 64	Resistant	>= 8	Resistant	>= 64	Resistant	>= 64	Resistant	>= 64	Not Reported	NA	Intermediate	0.75	Susceptible	<= 0.25	Susceptible	<= 0.25	Resistant	>= 64	Not Reported	NA	Resistant	>= 4	Resistant	>= 8	Susceptible	8	Susceptible	<= 1	Resistant	>= 16	Not Reported	NA	Susceptible	<= 20
MB5334	Enterobacter hormaechei	CIE	Not Reported	NA	Not Reported	NA	Resistant	>= 32	Not Reported	NA	Resistant	>= 64	Resistant	>= 8	Resistant	32	Resistant	>= 64	Susceptible Dose Dependent	4	Not Reported	NA	Intermediate	0.75	Susceptible	<= 0.25	Susceptible	0.5	Resistant	>= 64	Not Reported	NA	Resistant	>= 4	Resistant	>= 8	Susceptible	<= 2	Susceptible	<= 1	Susceptible	<= 1	Not Reported	NA	Susceptible	<= 20
MB8072	Enterobacter hormaechei	CIE	Not Reported	NA	Not Reported	NA	Resistant	>= 32	Not Reported	NA	Resistant	>= 64	Not Reported	NA	Resistant	>= 64	Resistant	>= 64	Resistant	>= 64	Not Reported	NA	Resistant	1.5	Susceptible	<= 0.25	Susceptible	1	Resistant	>= 64	Not Reported	NA	Resistant	>= 4	Resistant	>= 8	Susceptible	<= 2	Susceptible	<= 1	Susceptible	<= 1	Not Reported	NA	Resistant	>= 320
MB9272	Escherichia coli	CIE	Resistant	>= 32	Resistant	>= 32	Resistant	>= 32	Resistant	>= 128	Resistant	>= 64	Resistant	>= 8	Resistant	>= 64	Resistant	>= 64	Resistant	>= 64	Susceptible	6	Susceptible	<= 0.5	Susceptible	<= 0.25	Susceptible	<= 0.25	Resistant	>= 64	Susceptible	0.047	Resistant	>= 4	Resistant	>= 8	Susceptible	8	Resistant	>= 16	Resistant	>= 16	Susceptible	<= 0.5	Resistant	>= 320
MB9306	Klebsiella pneumoniae	U-CNSE	Not Reported	NA	Resistant	>= 64	Not Reported	NA	Resistant	128	Not Reported	NA	Not Reported	NA	Resistant	>= 32	Resistant	>= 8	Resistant	>= 32	Not Reported	NA	Susceptible	0.25	Susceptible	<= 0.25	Not Reported	NA	Resistant	>= 32	Not Reported	NA	Resistant	4	Not Reported	NA	Susceptible	<= 4	Not Reported	NA	Intermediate	8	Not Reported	NA	Not Reported	NA
KB346	Klebsiella pneumoniae	CPE	Resistant	>= 32	Resistant	>= 32	Resistant	>= 32	Resistant	>= 128	Resistant	>= 64	Resistant	>= 8	Resistant	>= 64	Resistant	>= 64	Resistant	>= 64	Resistant	NA	Resistant	>= 32	Resistant	>= 16	Resistant	>= 16	Resistant	>= 64	Not Reported	NA	Resistant	>= 4	Resistant	>= 8	Resistant	>= 64	Resistant	>= 16	Resistant	>= 16	Susceptible	1.5	Resistant	>= 320
MB3266	Escherichia coli	CPE	Resistant	>= 32	Resistant	>= 32	Resistant	>= 32	Resistant	>= 128	Resistant	4	Resistant	>= 8	Susceptible	4	Resistant	16	Susceptible	2	Susceptible	NA	Resistant	1.5	Resistant	>= 16	Resistant	>= 16	Resistant	>= 64	Not Reported	NA	Resistant	>= 4	Resistant	>= 8	Susceptible	8	Susceptible	2	Susceptible	2	Not Reported	NA	Susceptible	<= 20
MB3888B	Klebsiella oxytoca	CPE	Resistant	>= 32	Resistant	>= 32	Resistant	>= 32	Not Reported	NA	Susceptible	8	Resistant	>= 8	Resistant	>= 64	Resistant	>= 64	Susceptible	2	Susceptible	NA	Resistant	4	Resistant	>= 16	Resistant	>= 16	Resistant	>= 64	Not Reported	NA	Resistant	>= 4	Resistant	>= 8	Susceptible	<= 2	Resistant	>= 16	Resistant	>= 16	Susceptible	<= 0.5	Resistant	>= 320
MB4365	Klebsiella pneumoniae	CPE	Resistant	>= 32	Resistant	>= 32	Resistant	>= 32	Resistant	>= 128	Resistant	>= 64	Resistant	>= 8	Resistant	>= 64	Resistant	>= 64	Susceptible Dose Dependent	8	Susceptible	NA	Resistant	4	Resistant	>= 16	Resistant	4	Resistant	>= 64	Not Reported	NA	Resistant	>= 4	Resistant	>= 8	Resistant	>= 64	Susceptible	4	Resistant	>= 16	Not Reported	NA	Resistant	>= 320
MB4773	Klebsiella pneumoniae	non-CP-CRE	Resistant	>= 32	Resistant	>= 32	Resistant	>= 32	Resistant	>= 128	Resistant	>= 64	Resistant	>= 8	Resistant	>= 64	Resistant	>= 64	Resistant	>= 64	Susceptible	3	Resistant	>= 32	Resistant	>= 16	Intermediate	2	Resistant	>= 64	Not Reported	NA	Resistant	>= 4	Resistant	>= 8	Intermediate	32	Susceptible	<= 1	Resistant	>= 16	Not Reported	NA	Resistant	>= 320
MB7868	Klebsiella pneumoniae	non-CP-CRE	Resistant	>= 32	Resistant	>= 32	Resistant	>= 32	Resistant	>= 128	Resistant	>= 64	Not Reported	NA	Resistant	>= 64	Resistant	>= 64	Resistant	>= 64	Susceptible	2	Not Reported	NA	Resistant	>= 16	Resistant	1	Resistant	>= 64	Susceptible	NA	Resistant	>= 4	Intermediate	4	Susceptible	16	Resistant	>= 16	Resistant	>= 16	Not Reported	NA	Resistant	>= 320
MB9481	Klebsiella pneumoniae	CPE	Resistant	>= 32	Resistant	>= 32	Resistant	>= 32	Resistant	>= 128	Resistant	>= 64	Resistant	>= 8	Resistant	>= 64	Resistant	>= 64	Resistant	>= 64	Resistant	256	Resistant	24	Resistant	>= 16	Resistant	>= 16	Resistant	>= 64	Resistant	12	Resistant	>= 4	Resistant	>= 8	Resistant	>= 64	Resistant	>= 16	Resistant	>= 16	Not Reported	NA	Resistant	>= 320
MB9635	Escherichia coli	non-CP-CRE	Resistant	>= 32	Resistant	>= 32	Resistant	>= 32	Resistant	>= 128	Resistant	>= 64	Resistant	>= 8	Resistant	>= 64	Resistant	>= 64	Resistant	>= 64	Susceptible	2	Not Reported	NA	Resistant	>= 16	Resistant	4	Resistant	>= 64	Resistant	12	Resistant	>= 4	Resistant	>= 8	Susceptible	<= 2	Susceptible	<= 1	Susceptible	<= 1	Not Reported	NA	Resistant	>= 320
MB4970	Escherichia coli	non-CP-CRE	Not Reported	NA	Resistant	>= 64	Not Reported	NA	Resistant	>= 256	Resistant	>= 16	Not Reported	NA	Resistant	>= 32	Resistant	>= 8	Resistant	>= 32	Susceptible	1.5	Resistant	2	Resistant	>= 8	Not Reported	NA	Resistant	16	Not Reported	NA	Resistant	>= 8	Not Reported	NA	Susceptible	<= 4	Susceptible	<= 1	Susceptible	<= 1	Not Reported	NA	Not Reported	NA
MB5058	Citrobacter freundii	non-CP-CRE	Not Reported	NA	Not Reported	NA	Not Reported	NA	Resistant	128	Resistant	NA	Not Reported	NA	Resistant	>= 32	Resistant	>= 8	Resistant	>= 32	Susceptible	4	Resistant	2	Resistant	>= 8	Resistant	8	Resistant	>= 32	Not Reported	NA	Resistant	>= 8	Not Reported	NA	Susceptible	<= 4	Susceptible	2	Susceptible	<= 1	Susceptible	2	Not Reported	NA
MB5823	Escherichia coli	CPE	Not Reported	NA	Resistant	>= 64	Not Reported	NA	Resistant	>= 256	Not Reported	NA	Not Reported	NA	Resistant	>= 32	Resistant	>= 8	Resistant	>= 32	Resistant	>= 256	Resistant	2	Resistant	>= 8	Not Reported	NA	Resistant	>= 32	Not Reported	NA	Resistant	>= 8	Not Reported	NA	Susceptible	<= 4	Susceptible	<= 1	Susceptible	<= 1	Susceptible	0.19	Not Reported	NA
MB5921	Enterobacter hormaechei	non-CP-CRE	Not Reported	NA	Not Reported	NA	Not Reported	NA	Resistant	128	Not Reported	NA	Not Reported	NA	Resistant	>= 32	Resistant	>= 8	Resistant	>= 32	Susceptible	2	Resistant	2	Resistant	>= 8	Not Reported	NA	Resistant	16	Not Reported	NA	Resistant	>= 8	Not Reported	NA	Susceptible	<= 4	Resistant	16	Resistant	>= 32	Not Reported	NA	Not Reported	NA
MB6013	Klebsiella pneumoniae	non-CP-CRE	Not Reported	NA	Resistant	>= 64	Not Reported	NA	Resistant	128	Not Reported	NA	Not Reported	NA	Resistant	16	Resistant	>= 8	Resistant	>= 32	Susceptible	1	Not Reported	NA	Resistant	>= 8	Not Reported	NA	Resistant	16	Susceptible	3	Resistant	>= 8	Not Reported	NA	Susceptible	8	Resistant	16	Resistant	>= 32	Susceptible	2	Not Reported	NA
MB6420	Escherichia coli	non-CP-CRE	Not Reported	NA	Resistant	>= 64	Not Reported	NA	Resistant	>= 256	Not Reported	NA	Not Reported	NA	Resistant	>= 32	Susceptible	0.5	Resistant	>= 32	Resistant	12	Resistant	2	Resistant	>= 8	Not Reported	NA	Susceptible	2	Resistant	16	Resistant	>= 8	Not Reported	NA	Susceptible	<= 4	Resistant	16	Resistant	>= 32	Susceptible	<= 0.5	Not Reported	NA
MB6487	Klebsiella pneumoniae	non-CP-CRE	Not Reported	NA	Resistant	>= 64	Not Reported	NA	Resistant	128	Not Reported	NA	Not Reported	NA	Resistant	>= 32	Resistant	>= 8	Resistant	>= 32	Susceptible	1.5	Resistant	2	Resistant	>= 8	Not Reported	NA	Resistant	>= 32	Susceptible	2	Resistant	>= 8	Not Reported	NA	Susceptible	<= 4	Susceptible	<= 1	Resistant	16	Susceptible	1	Not Reported	NA
MB7231	Klebsiella pneumoniae	CPE	Not Reported	NA	Resistant	>= 64	Not Reported	NA	Resistant	>= 256	Not Reported	NA	Not Reported	NA	Resistant	>= 32	Resistant	>= 8	Resistant	>= 32	Susceptible	1 3	Resistant	2	Resistant	>= 8	Not Reported	NA	Resistant	>= 32	Not Reported	NA	Resistant	>= 8	Not Reported	NA	Susceptible	<= 4	Not Reported	NA	Resistant	16	Susceptible	4	Not Reported	NA
MB7542	Escherichia coli	non-CP-CRE	Not Reported	NA	Resistant	>= 64	Not Reported	NA	Intermediate	32	Not Reported	NA	Not Reported	NA	Resistant	>= 32	Resistant	>= 8	Resistant	>= 32	Susceptible	0.75	Intermediate	1	Resistant	>= 8	Not Reported	NA	Resistant	>= 32	Susceptible	0.75	Resistant	>= 8	Not Reported	NA	Susceptible	<= 4	Susceptible	<= 1	Susceptible	<= 1	Susceptible	0.5	Not Reported	NA
MB7964	Klebsiella pneumoniae	non-CP-CRE	Not Reported	NA	Resistant	>= 64	Not Reported	NA	Resistant	128	Not Reported	NA	Not Reported	NA	Resistant	>= 32	Resistant	>= 8	Resistant	>= 32	Susceptible	3	Resistant	2	Resistant	>= 8	Not Reported	NA	Resistant	>= 32	Not Reported	NA	Resistant	>= 8	Not Reported	NA	Susceptible	<= 4	Resistant	16	Resistant	16	Not Reported	NA	Not Reported	NA
MB8134	Escherichia coli	CPE	Not Reported	NA	Resistant	>= 64	Not Reported	NA	Resistant	128	Not Reported	NA	Not Reported	NA	Resistant	>= 32	Resistant	4	Susceptible	2	Susceptible	1	Resistant	2	Resistant	>= 8	Not Reported	NA	Resistant	>= 32	Resistant	>= 256	Resistant	>= 8	Not Reported	NA	Susceptible	<= 4	Susceptible	<= 1	Susceptible	<= 1	Not Reported	NA	Not Reported	NA
MB8139	Enterobacter hormaechei	CPE	Not Reported	NA	Not Reported	NA	Not Reported	NA	Resistant	128	Not Reported	NA	Not Reported	NA	Resistant	>= 32	Resistant	>= 8	Resistant	>= 32	Susceptible	1.5	Resistant	2	Resistant	>= 8	Not Reported	NA	Resistant	>= 32	Susceptible	0.38	Resistant	>= 8	Not Reported	NA	Susceptible	<= 4	Resistant	16	Resistant	>= 32	Not Reported	NA	Not Reported	NA
MB8190	Klebsiella pneumoniae	non-CP-CRE	Not Reported	NA	Resistant	>= 64	Not Reported	NA	Resistant	>= 256	Not Reported	NA	Not Reported	NA	Resistant	>= 32	Resistant	>= 8	Resistant	>= 32	Susceptible	2	Resistant	2	Resistant	>= 8	Not Reported	NA	Resistant	>= 32	Not Reported	NA	Resistant	>= 8	Not Reported	NA	Susceptible	<= 4	Resistant	16	Resistant	16	Resistant	16	Not Reported	NA
MB8806	Klebsiella pneumoniae	CPE	Not Reported	NA	Resistant	>= 64	Not Reported	NA	Resistant	128	Not Reported	NA	Not Reported	NA	Resistant	>= 32	Resistant	>= 8	Resistant	>= 32	Susceptible	2	Resistant	2	Resistant	>= 8	Not Reported	NA	Resistant	>= 32	Susceptible	0.75	Resistant	>= 8	Not Reported	NA	Susceptible	<= 4	Not Reported	NA	Intermediate	8	Not Reported	NA	Not Reported	NA
MB9029	Escherichia coli	non-CP-CRE	Not Reported	NA	Resistant	32	Not Reported	NA	Resistant	128	Not Reported	NA	Not Reported	NA	Resistant	16	Resistant	4	Resistant	>= 32	Susceptible	2	Resistant	2	Resistant	>= 8	Not Reported	NA	Resistant	>= 32	Susceptible	NA	Resistant	>= 8	Not Reported	NA	Susceptible	<= 4	Not Reported	NA	Intermediate	8	Not Reported	NA	Not Reported	NA
MB9245	Escherichia coli	CPE	Not Reported	NA	Resistant	>= 64	Not Reported	NA	Resistant	>= 256	Not Reported	NA	Not Reported	NA	Resistant	>= 32	Resistant	>= 8	Resistant	>= 32	Resistant	>= 256	Resistant	2	Resistant	>= 8	Not Reported	NA	Resistant	>= 32	Resistant	48	Resistant	>= 8	Not Reported	NA	Resistant	>= 128	Not Reported	NA	Resistant	>= 32	Susceptible	1	Not Reported	NA
MB9292	Escherichia coli	non-CP-CRE	Not Reported	NA	Resistant	>= 64	Not Reported	NA	Susceptible	8	Not Reported	NA	Not Reported	NA	Resistant	>= 32	Resistant	>= 8	Resistant	>= 32	Susceptible	0.5	Resistant	2	Resistant	>= 8	Not Reported	NA	Resistant	>= 32	Susceptible	1	Resistant	>= 8	Not Reported	NA	Susceptible	<= 4	Not Reported	NA	Resistant	>= 32	Susceptible	0.094	Not Reported	NA
MB9509	Klebsiella pneumoniae	non-CP-CRE	Not Reported	NA	Resistant	>= 64	Not Reported	NA	Resistant	128	Not Reported	NA	Not Reported	NA	Resistant	>= 32	Resistant	>= 8	Resistant	>= 32	Susceptible	1.5	Resistant	2	Resistant	>= 8	Not Reported	NA	Resistant	>= 32	Susceptible	1.5	Resistant	>= 8	Not Reported	NA	Susceptible	<= 4	Not Reported	NA	Intermediate	8	Not Reported	NA	Not Reported	NA
MB9877	Escherichia coli	non-CP-CRE	Not Reported	NA	Resistant	32	Not Reported	NA	Resistant	128	Not Reported	NA	Not Reported	NA	Resistant	16	Resistant	4	Resistant	16	Susceptible	0.75	Resistant	2	Resistant	>= 8	Not Reported	NA	Susceptible	4	Susceptible	1.5	Resistant	4	Not Reported	NA	Susceptible	8	Not Reported	NA	Susceptible	<= 1	Not Reported	NA	Not Reported	NA
MB9880	Escherichia coli	non-CP-CRE	Not Reported	NA	Resistant	>= 64	Not Reported	NA	Resistant	128	Not Reported	NA	Not Reported	NA	Resistant	>= 32	Resistant	>= 8	Resistant	>= 32	Susceptible	3	Resistant	2	Resistant	>= 8	Not Reported	NA	Resistant	>= 32	Susceptible	0.75	Resistant	>= 8	Not Reported	NA	Susceptible	<= 4	Not Reported	NA	Resistant	>= 32	Susceptible	0.38	Resistant	>= 32
amp = ampicillin; sam = ampicillin/sulbactam; amc = amoxicillin/clavulanic acid; tzp = piperacillin/tazobactam; ctx = cefotaxime; cpd = cefpodoxime; caz = ceftazidime; cro = ceftriaxone; fep = cefepime; cza = ceftazidime/avibactam; etp = ertapenem; mem = meropenem; ipm = imipenem; atm = aztreonam; mvb = meropenem/vaborbactam; cip = ciprofloxacin; lvx = levofloxacin; amk = amikacin; gen = gentamic…
