# Supplementary material for: Systematic Analysis of Mobile Genetic Elements Mediating β-Lactamase Gene Amplification in Noncarbapenemase-Producing Carbapenem-Resistant Enterobacterales Bloodstream Infections
Source: mSystems. 2022 Aug 29;7(5):e00476-22. doi: 10.1128/msystems.00476-22 (PMC9601100; doi:10.1128/msystems.00476-22)
Supplement: TABLE S5 [file msystems.00476-22-s0006.xlsx]

## Sheet: Table_S5
Sample_ID	Species	MLST	CRE_status	CARB	CARB_CNV	ESBL	ESBL_CNV	TEM-1	OXA-1	CMY	CMY_CNV	OmpC	OmpF
MB2446	Escherichia coli	10	non-CP-CRE	NA	NA	CTX-M-55	1.95814	NA	NA	NA	NA	frameshift	frameshift
MB2463	Escherichia coli	131	non-CP-CRE	NA	NA	CTX-M-15	0.818371	NA	17.66	NA	NA	insertion sequence	frameshift
MB2489	Escherichia coli	131	non-CP-CRE	NA	NA	CTX-M-15	2.14545	NA	1.83298	NA	NA	frameshift	frameshift
MB2791	Escherichia coli	167	non-CP-CRE	NA	NA	none	NA	NA	NA	CMY-42	2.88607	insertion sequence	insertion sequence
MB2843	Escherichia coli	410	CIE	NA	NA	none	NA	NA	NA	CMY-2	3.95715	insertion sequence	no
MB2855	Escherichia coli	131	CIE	NA	NA	CTX-M-27	1.40652	NA	NA	NA	NA	nonsense	nonsense
MB2910	Escherichia coli	450	non-CP-CRE	NA	NA	CTX-M-15	6.52134	NA	5.85597	NA	NA	frameshift	no
MB3176	Escherichia coli	405	CIE	NA	NA	CTX-M-15	5.03566	NA	4.45778	NA	NA	no	frameshift
MB3266	Escherichia coli	131	CPE	KPC-2	1.12587	none	NA	2.63088	NA	NA	NA	no	no
MB3362	Escherichia coli	361	CIE	NA	NA	CTX-M-15	1.05978	NA	0.977983	NA	NA	no	no
MB3825A	Escherichia coli	12468	CIE	NA	NA	CTX-M-14	4.20942	NA	NA	NA	NA	promoter	promoter
MB4970	Escherichia coli	38	non-CP-CRE	NA	NA	CTX-M-14	1.40768	NA	NA	NA	NA	no	frameshift
MB5288	Escherichia coli	131	non-CP-CRE	NA	NA	CTX-M-15	5.44249	NA	4.7442	NA	NA	nonsense	nonsense
MB5646	Escherichia coli	648	CIE	NA	NA	CTX-M-15	2.60136	NA	1.01321	CMY-4	1.94235	no	frameshift
MB5823	Escherichia coli	617	CPE	NDM-5	5.89556	CTX-M-15	1.20796	NA	NA	NA	NA	no	no
MB6066	Escherichia coli	405	non-CP-CRE	NA	NA	CTX-M-15	2.30136	NA	2.10548	NA	NA	no	frameshift
MB6206	Escherichia coli	90	non-CP-CRE	NA	NA	CTX-M-55	8.56052	NA	NA	NA	NA	no	no
MB6420	Escherichia coli	156	non-CP-CRE	NA	NA	none	NA	152.269	NA	NA	NA	insertion sequence	insertion sequence
MB7206	Escherichia coli	224	CIE	NA	NA	CTX-M-1	5.96205	NA	NA	NA	NA	no	no
MB7536	Escherichia coli	44	non-CP-CRE	NA	NA	TEM-12	19.8117	19.0156	NA	NA	NA	promoter	frameshift
MB7542	Escherichia coli	131	non-CP-CRE	NA	NA	CTX-M-27	1.59122	1.6769	NA	NA	NA	frameshift	phage
MB7603	Escherichia coli	1193	U-CNSE	NA	NA	CTX-M-15	2.20751	2.03036	NA	NA	NA	no	no
MB8093	Escherichia coli	44	CIE	NA	NA	CTX-M-15	1.03917	NA	0.891526	NA	NA	no	no
MB8134	Escherichia coli	205	CPE	OXA-48-like	2.74885	none	NA	2.79041	NA	CMY-42	2.76195	no	insertion sequence
MB8236	Escherichia coli	131	CIE	NA	NA	CTX-M-15	0.831761	0.877682	0.716592	NA	NA	no	no
MB8314	Escherichia coli	38	CIE	NA	NA	CTX-M-15	2.58119	NA	0.99844	NA	NA	no	no
MB8413	Escherichia coli	131	non-CP-CRE	NA	NA	none	NA	NA	14.8763	NA	NA	no	frameshift
MB8866	Escherichia coli	361	CPE	OXA-48-like	9.23454	CTX-M-15	1.21907	NA	0.943753	NA	NA	no	no
MB9029	Escherichia coli	155	non-CP-CRE	NA	NA	CTX-M-55	4.17995	NA	NA	CMY-2	2.61179	nonsense	frameshift
MB9081	Escherichia coli	167	CPE	NDM-5	1.63284	CTX-M-15	1.78111	NA	1.61706	NA	NA	no	no
MB9108	Escherichia coli	410	U-CNSE	NA	NA	CTX-M-55	13.1322	2.12619	2.76635	NA	NA	no	no
MB9108	Escherichia coli	410	U-CNSE	NA	NA	SHV-12	2.70735	NA	NA	NA	NA	no	no
MB9245	Escherichia coli	167	CPE	NDM-5	1.98715	CTX-M-15	2.13231	2.17171	1.92312	NA	NA	no	no
MB9272	Escherichia coli	405	CIE	NA	NA	CTX-M-15	2.03079	2.01169	1.88958	NA	NA	no	frameshift
MB9292	Escherichia coli	44	non-CP-CRE	NA	NA	CTX-M-15	2.91835	NA	1.15943	NA	NA	promoter	frameshift
MB9366	Escherichia coli	131	non-CP-CRE	NA	NA	TEM-NOVEL	1.24926	NA	NA	NA	NA	NA	NA
MB9392	Escherichia coli	162	U-CNSE	NA	NA	CTX-M-15	3.56397	2.62551	NA	NA	NA	no	no
MB9635	Escherichia coli	68	non-CP-CRE	NA	NA	CTX-M-27; CTX-M-195	9.59858	NA	NA	NA	NA	nonsense	frameshift
MB9698	Escherichia coli	648	CIE	NA	NA	CTX-M-14	10.8357	NA	NA	NA	NA	no	nonsense
MB9877	Escherichia coli	131	non-CP-CRE	NA	NA	CTX-M-27	9.1371	NA	NA	NA	NA	nonsense	no
MB2930	Klebsiella pneumoniae	15	non-CP-CRE	None	NA	NA	NA	NA	NA	NA	NA	insertion sequence	no
MB3242	Klebsiella pneumoniae	15	CPE	KPC-2	2.8671	NA	NA	NA	NA	NA	NA	no	no
MB7530	Klebsiella pneumoniae	405-1LV	CIE	None	NA	NA	NA	0.822791	0.852631	NA	NA	nonsense	no
MB9481	Klebsiella pneumoniae	14	CPE	OXA-48-like	0.750839	NA	NA	NA	NA	NA	NA	small porin size	no
MB6487	Klebsiella pneumoniae	15	non-CP-CRE	None	NA	CTX-M-15	11.4013	1.07638	NA	NA	NA	promoter	no
MB9509	Klebsiella pneumoniae	45	non-CP-CRE	None	NA	SHV (2be)	8.4594	NA	NA	NA	NA	nonsense	no
MB6413	Klebsiella pneumoniae	4060	non-CP-CRE	None	NA	CTX-M-15	6.42286	NA	NA	NA	NA	frameshift	no
KB346	Klebsiella pneumoniae	11	CPE	NA	NA	SHV (2be)	6.08132	NA	NA	NA	NA	small porin size	frameshift
MB6013	Klebsiella pneumoniae	307	non-CP-CRE	None	NA	CTX-M-15	5.7165	4.90578	0.962988	NA	NA	frameshift	nonsense
MB8190	Klebsiella pneumoniae	29	non-CP-CRE	None	NA	CTX-M-15	5.49549	4.15079	6.39871	NA	NA	nonsense	no
MB6483	Klebsiella pneumoniae	870	non-CP-CRE	None	NA	CTX-M-15	5.00407	0.914558	NA	NA	NA	insertion sequence	no
MB4773	Klebsiella pneumoniae	307	non-CP-CRE	None	NA	CTX-M-15	3.98748	0.883007	3.59679	NA	NA	nonsense	no
MB7964	Klebsiella pneumoniae	2004	non-CP-CRE	None	NA	CTX-M-15	3.55462	1.66041	1.55747	NA	NA	insertion sequence	no
MB9481	Klebsiella pneumoniae	14	CPE	NDM-1	0.907455	CTX-M-15	3.30161	NA	0.449178	NA	NA	small porin size	no
MB3935	Klebsiella pneumoniae	307	non-CP-CRE	None	NA	CTX-M-15	3.18951	1.13428	NA	NA	NA	nonsense	frameshift
MB2966	Klebsiella pneumoniae	280	non-CP-CRE	None	NA	CTX-M-15	2.73031	1.9584	0.848218	NA	NA	promoter	no
MB7231	Klebsiella pneumoniae	29	CPE	KPC-2	1.66072	CTX-M-15	2.36246	2.65761	2.01196	NA	NA	promoter	no
MB8806	Klebsiella pneumoniae	307	CPE	KPC-2	1.41826	CTX-M-15	2.30876	2.40632	NA	NA	NA	small porin size	frameshift
MB9017	Klebsiella pneumoniae	307	CIE	None	NA	CTX-M-15	2.29133	2.19662	0.972126	NA	NA	frameshift	no
MB3028	Klebsiella pneumoniae	17	non-CP-CRE	None	NA	CTX-M-15	2.2285	NA	NA	NA	NA	nonsense	no
MB5951	Klebsiella pneumoniae	15	CPE	KPC-2	1.95761	CTX-M-15	2.07298	1.84223	NA	NA	NA	no	no
MB7606	Klebsiella pneumoniae	307	CPE	OXA-48-like	1.59991	CTX-M-15	1.85628	NA	1.704	NA	NA	no	frameshift
MB5730	Klebsiella pneumoniae	307	non-CP-CRE	None	NA	CTX-M-15	1.76781	1.0386	NA	NA	NA	small porin size	frameshift
MB4365	Klebsiella pneumoniae	258	CPE	KPC-2	0.780008	SHV (2be)	1.52256	0.93503	NA	NA	NA	no	frameshift
MB3713	Klebsiella pneumoniae	3576	non-CP-CRE	None	NA	CTX-M-15	1.18829	1.13629	5.04285	NA	NA	frameshift	no
MB3435	Klebsiella pneumoniae	307	non-CP-CRE	None	NA	CTX-M-15	1.05849	1.01724	0.92166	NA	NA	nonsense	no
MB7868	Klebsiella pneumoniae	1373	non-CP-CRE	None	NA	CTX-M-15	0.9573	0.476988	0.422926	NA	NA	insertion sequence	no
MB8251	Klebsiella pneumoniae	307	non-CP-CRE	None	NA	CTX-M-15	0.923588	0.899387	0.703425	NA	NA	nonsense	no
MB6795	Klebsiella pneumoniae	3293	non-CP-CRE	None	NA	CTX-M-15	0.619083	0.583368	1.59789	NA	NA	frameshift	no
KB346	Klebsiella pneumoniae	11	CPE	KPC-2	0.540392	CTX-M-65	0.561957	0.56905	0.720164	NA	NA	small porin size	frameshift
MB9880	Escherichia coli	405	non-CP-CRE	NA	NA	CTX-M-15	2.03656	3.95891	1.81436	NA	NA	no	frameshift
