# Supplementary material for: Systematic Analysis of Mobile Genetic Elements Mediating β-Lactamase Gene Amplification in Noncarbapenemase-Producing Carbapenem-Resistant Enterobacterales Bloodstream Infections
Source: mSystems. 2022 Aug 29;7(5):e00476-22. doi: 10.1128/msystems.00476-22 (PMC9601100; doi:10.1128/msystems.00476-22)
Supplement: TABLE S6 [file msystems.00476-22-s0005.xlsx]

## Sheet: Table_S6
sample_id	biosample_accession	bioproject_accession	organism	assembly	coverage_depth	completeness	contamination	strain_heterogeneity	genome_size_bp	amibiguous_bases	contigs	N50	mean_contig_length_bp	longest_contig	gc	coding_density	predicted_genes
MB8072	SAMN28174055	PRJNA836696	Enterobacter hormaechei	draft	181.43	98.28	0.48	25	4774329	0	57	220903	83760	630281	54.99	89.29	4504
MB5921	SAMN28174063	PRJNA836696	Enterobacter hormaechei	complete	35.58	98.88	0.71	0	4954006	0	3	4763308	1651335	4763308	55.08	88.54	4650
MB2910	SAMN28174032	PRJNA836696	Escherichia coli	complete	139.9	99.07	0.16	0	5156253	0	3	4852013	1718751	4852013	50.86	87.21	4965
MB8251	SAMN28174085	PRJNA836696	Klebsiella pneumoniae	complete	144.61	99.31	0.33	0	5555022	0	2	5403680	2777511	5403680	57.21	87.89	5121
MB5334	SAMN28174033	PRJNA836696	Enterobacter hormaechei	draft	187.38	99.32	0.73	25	4662369	0	36	306069	129510	590463	55.36	89.87	4319
KB346	SAMN28174106	PRJNA836696	Klebsiella pneumoniae	draft	230.29	99.4	0.24	0	5796167	0	132	95715	43910	263925	56.89	87.81	5545
MB3093	SAMN28174019	PRJNA836696	Enterobacter hormaechei	complete	134.52	99.47	0.04	0	5068472	0	5	4872858	1013694	4872858	55.31	88.71	4774
MB4528	SAMN28174037	PRJNA836696	Enterobacter hormaechei	complete	127.4	99.47	0.9	12.5	5191592	0	4	4762345	1297898	4762345	55.2	88.67	4878
MB8139	SAMN28174071	PRJNA836696	Enterobacter hormaechei	draft	181.44	99.47	0.46	11.11	4996820	0	86	183324	58102	701659	55.24	89.63	4737
MB9539	SAMN28173982	PRJNA836696	Enterobacter hormaechei	complete	163.03	99.47	0.84	16.67	4918774	0	5	4728479	983754	4728479	55.46	88.87	4603
MB4861	SAMN28173991	PRJNA836696	Enterobacter hormaechei	complete	176.15	99.62	0.29	33.33	4764181	0	2	4677444	2382090	4677444	55.55	88.97	4363
MB8866	SAMN28174079	PRJNA836696	Escherichia coli	draft	164.74	99.62	0.44	0	4968015	0	167	87932	29748	242965	50.72	88.16	4747
MB9108	SAMN28174054	PRJNA836696	Escherichia coli	complete	185.84	99.62	0.33	12.5	5125971	0	7	4828093	732281	4828093	50.68	87.24	4851
MB9698	SAMN28174076	PRJNA836696	Escherichia coli	complete	250.43	99.62	1.4	38.89	5413924	0	11	5165674	492174	5165674	50.33	87.78	5123
MB2446	SAMN13948682	PRJNA603908	Escherichia coli	complete	264.54	99.67	0.39	0	4886452	0	4	4747694	1221613	4747694	50.78	87.61	4631
MB2791	SAMN28174017	PRJNA836696	Escherichia coli	complete	85.16	99.67	0.45	0	5166096	0	6	4896043	861016	4896043	50.83	87.24	4860
MB3266	SAMN28174028	PRJNA836696	Escherichia coli	complete	161.45	99.67	0.54	0	5212621	0	4	4918768	1303155	4918768	50.9	87.85	4986
MB3825A	SAMN28174027	PRJNA836696	Escherichia coli	complete	416.53	99.67	0.84	33.33	4895987	0	3	4653505	1631995	4653505	50.78	87.6	4668
MB5823	SAMN28173990	PRJNA836696	Escherichia coli	complete	61.31	99.67	0.19	42.86	5226855	0	9	4926657	580761	4926657	50.84	87.03	4917
MB9081	SAMN28174088	PRJNA836696	Escherichia coli	complete	343.06	99.67	0.09	0	4891501	0	4	4741019	1222875	4741019	50.81	87.45	4573
MB9245	SAMN28174089	PRJNA836696	Escherichia coli	complete	532.33	99.67	0.7	0	5192842	0	4	5001433	1298210	5001433	50.75	87.31	4885
MB9877	SAMN28174092	PRJNA836696	Escherichia coli	complete	119	99.67	0.33	0	4950240	0	3	4793007	1650080	4793007	50.78	87.48	4619
MB3435	SAMN28173997	PRJNA836696	Klebsiella pneumoniae	complete	101.13	99.7	0.33	0	5622678	0	5	5334486	1124535	5334486	57.2	87.68	5221
MB3935	SAMN28173993	PRJNA836696	Klebsiella pneumoniae	complete	134.02	99.7	0.33	0	5620450	0	3	5365823	1873483	5365823	57.15	87.72	5227
MB4773	SAMN28174011	PRJNA836696	Klebsiella pneumoniae	complete	153.17	99.7	0.04	0	5528504	0	3	5317137	1842834	5317137	57.25	87.85	5102
MB5730	SAMN28173992	PRJNA836696	Klebsiella pneumoniae	complete	133.19	99.7	0.63	25	5438561	0	3	5357562	1812853	5357562	57.35	87.82	5041
MB6013	SAMN28174025	PRJNA836696	Klebsiella pneumoniae	complete	126.66	99.7	0.33	0	5634542	0	4	5382288	1408635	5382288	57.15	87.68	5227
MB7606	SAMN28174070	PRJNA836696	Klebsiella pneumoniae	complete	104.7	99.7	0.48	40	5676418	0	3	5388503	1892139	5388503	57.09	87.59	5279
MB8806	SAMN28174007	PRJNA836696	Klebsiella pneumoniae	complete	262.11	99.7	0.63	0	5570189	0	4	5366016	1392547	5366016	57.26	87.7	5183
MB9017	SAMN28174045	PRJNA836696	Klebsiella pneumoniae	complete	42.57	99.7	0.33	0	5571490	0	2	5569742	2785745	5569742	57.2	87.82	5165
MB9306	SAMN28174100	PRJNA836696	Klebsiella pneumoniae	complete	111.38	99.7	1.14	0	5881006	0	3	5459963	1960335	5459963	57.01	87.54	5454
MB9481	SAMN28174102	PRJNA836696	Klebsiella pneumoniae	complete	251.3	99.7	0.31	0	5687024	0	5	5352213	1137404	5352213	56.8	87.23	5295
MB9029	SAMN28174012	PRJNA836696	Escherichia coli	complete	254.43	99.78	0.8	18.18	5010740	0	4	4774808	1252685	4774808	50.62	87.25	4692
MB6487	SAMN28174058	PRJNA836696	Klebsiella pneumoniae	complete	153.11	99.8	0.33	0	5640101	0	3	5411720	1880033	5411720	57.11	87.62	5207
MB10493	SAMN28174103	PRJNA836696	Serratia marcescens	draft	281.5	99.81	0	0	5054058	0	23	552271	219741	1297781	60.05	87.85	4609
MB3713	SAMN28174003	PRJNA836696	Klebsiella pneumoniae	complete	159.32	99.84	1.62	14.29	5686240	0	2	5513857	2843120	5513857	57.2	87.48	5293
MB7536	SAMN28174075	PRJNA836696	Escherichia coli	complete	57.55	99.89	0.17	0	5014932	0	9	4737400	557214	4737400	50.76	87.18	4748
MB8093	SAMN28174015	PRJNA836696	Escherichia coli	complete	288.6	99.89	0.16	0	5034395	0	7	4752362	719199	4752362	50.95	87.39	4745
MB9292	SAMN28174095	PRJNA836696	Escherichia coli	complete	209.18	99.89	0.21	0	5020180	0	6	4798027	836696	4798027	50.9	87.17	4775
MB7231	SAMN28174060	PRJNA836696	Klebsiella pneumoniae	complete	214.95	99.9	0.04	0	5483928	0	4	5229078	1370982	5229078	57.28	87.53	5055
MB8190	SAMN28174066	PRJNA836696	Klebsiella pneumoniae	complete	168.35	99.9	0.04	0	5477888	0	3	5323592	1825962	5323592	57.28	87.62	5045
MB2843	SAMN28174024	PRJNA836696	Escherichia coli	draft	189	99.93	0.17	0	5037664	0	107	130695	47080	235738	50.41	87.9	4824
MB3362	SAMN28174001	PRJNA836696	Escherichia coli	complete	48.21	99.93	0.5	0	5084854	0	6	4796534	847475	4796534	50.77	87.62	4808
MB5646	SAMN28174021	PRJNA836696	Escherichia coli	complete	448.81	99.93	0.97	12.5	5615964	0	7	5100777	802280	5100777	50.47	87.84	5340
MB6206	SAMN28174046	PRJNA836696	Escherichia coli	complete	273.34	99.93	0.16	0	5106755	0	7	4859834	729536	4859834	50.71	87.62	4795
MB6420	SAMN28174042	PRJNA836696	Escherichia coli	complete	220.77	99.93	0.18	0	4929699	0	3	4840778	1643233	4840778	50.81	87.79	4565
MB8134	SAMN28174083	PRJNA836696	Escherichia coli	draft	191.19	99.93	0.26	0	4962145	0	107	130292	46375	321877	50.52	88.11	4732
MB9392	SAMN28174034	PRJNA836696	Escherichia coli	draft	143.49	99.93	0.1	0	4876312	0	94	170085	51875	402968	50.64	88.14	4559
MB9635	SAMN28174065	PRJNA836696	Escherichia coli	complete	344.75	99.93	0.78	0	5494983	0	8	5186731	686872	5186731	50.55	87.44	5113
MB2463	SAMN13948679	PRJNA603908	Escherichia coli	draft	96.26	99.97	0.33	0	5213238	0	104	137296	50127	253433	50.68	88.32	4987
MB2489	SAMN13948685	PRJNA603908	Escherichia coli	complete	73.41	99.97	0.39	33.33	5546857	0	3	5295156	1848952	5295156	50.73	87.72	5335
MB2617	SAMN28174002	PRJNA836696	Enterobacter asburiae	complete	73.99	99.97	1.38	0	5615356	0	4	5202247	1403839	5202247	54.99	88.63	5469
MB2855	SAMN28174008	PRJNA836696	Escherichia coli	complete	261.8	99.97	0.39	33.33	5099400	0	3	4890300	1699800	4890300	50.85	87.71	4783
MB3176	SAMN28173996	PRJNA836696	Escherichia coli	complete	104.37	99.97	0.39	0	5468527	0	4	5131607	1367131	5131607	50.65	87.4	5124
MB4970	SAMN28174050	PRJNA836696	Escherichia coli	complete	275.23	99.97	0.39	0	5087395	0	1	5087395	5087395	5087395	50.65	87.8	4651
MB5288	SAMN28174062	PRJNA836696	Escherichia coli	complete	259.31	99.97	0.33	0	5386924	0	1	5386924	5386924	5386924	50.56	87.84	5145
MB6066	SAMN28174010	PRJNA836696	Escherichia coli	complete	85.12	99.97	0.39	0	5347110	0	2	5195434	2673555	5195434	50.63	87.47	4981
MB7206	SAMN28174056	PRJNA836696	Escherichia coli	complete	326.39	99.97	0.28	57.14	4990445	0	2	4891751	2495222	4891751	50.87	88.07	4639
MB7542	SAMN28174053	PRJNA836696	Escherichia coli	complete	40.81	99.97	0.33	0	5331778	0	4	5093976	1332944	5093976	50.84	87.64	5053
MB7603	SAMN28174072	PRJNA836696	Escherichia coli	complete	95.67	99.97	0.95	0	5376110	0	3	5202260	1792036	5202260	50.62	87.76	5054
MB8236	SAMN28173988	PRJNA836696	Escherichia coli	complete	273.41	99.97	0.33	0	5494413	0	5	5211978	1098882	5211978	50.68	87.57	5248
MB8306	SAMN28174087	PRJNA836696	Citrobacter portucalensis	draft	152.82	99.97	0.66	0	4851025	0	43	231720	112814	809121	51.95	88.92	4536
MB8314	SAMN28174016	PRJNA836696	Escherichia coli	complete	208.42	99.97	0.04	0	5337629	0	1	5337629	5337629	5337629	50.6	87.77	4954
MB8413	SAMN28174077	PRJNA836696	Escherichia coli	complete	157.83	99.97	0.33	0	5466654	0	2	5341056	2733327	5341056	50.65	87.65	5236
MB9272	SAMN28174006	PRJNA836696	Escherichia coli	complete	91.44	99.97	0.69	0	5353028	0	8	5115059	669128	5115059	50.63	87.38	5015
MB9366	SAMN28174099	PRJNA836696	Escherichia coli	complete	224.56	99.97	0.33	0	5179171	0	4	4999416	1294792	4999416	50.81	87.71	4900
MB9880	SAMN28174091	PRJNA836696	Escherichia coli	complete	241.96	99.97	0.69	0	5402248	0	6	5116939	900374	5116939	50.63	87.46	5070
MB9544	SAMN28174098	PRJNA836696	Klebsiella quasipneumoniae subsp. quasipneumoniae	complete	278.16	99.99	0.73	41.18	5591370	0	7	5354804	798767	5354804	57.74	87.03	5191
MB2930	SAMN28173989	PRJNA836696	Klebsiella pneumoniae	complete	346.77	100	0.33	0	5667351	0	8	5460489	708418	5460489	57.05	87.5	5246
MB2966	SAMN28173983	PRJNA836696	Klebsiella pneumoniae	complete	36.34	100	0.65	25	5572187	0	2	5309962	2786093	5309962	57.22	87.45	5185
MB3028	SAMN28174000	PRJNA836696	Klebsiella pneumoniae	complete	56.67	100	0.43	0	5315023	0	2	5162601	2657511	5162601	57.49	87.65	4930
MB3242	SAMN28174030	PRJNA836696	Klebsiella pneumoniae	complete	159.48	100	0.04	0	5374117	0	4	5243124	1343529	5243124	57.24	87.42	4925
MB3888B	SAMN28173998	PRJNA836696	Klebsiella oxytoca	complete	154.82	100	0.72	0	6420321	0	4	5880191	1605080	5880191	54.86	87.67	5990
MB4365	SAMN28173999	PRJNA836696	Klebsiella pneumoniae	draft	185.41	100	0.02	0	5514107	0	126	110146	43762	455295	57.19	88.12	5273
MB5058	SAMN28174039	PRJNA836696	Citrobacter freundii	draft	151.62	100	0.28	0	4860466	0	60	151623	81007	428940	51.62	88.96	4614
MB5632	SAMN28174061	PRJNA836696	Klebsiella aerogenes	complete	469.69	100	0.76	0	5868480	0	8	5182479	733560	5182479	54.24	87.57	5571
MB5951	SAMN28174051	PRJNA836696	Klebsiella pneumoniae	draft	147.47	100	0.77	0	5737364	0	100	120367	57373	654235	56.92	88.06	5344
MB5971	SAMN28173987	PRJNA836696	Klebsiella aerogenes	complete	37.69	100	0.93	0	5483132	0	3	5302989	1827710	5302989	55	88.27	5075
MB6413	SAMN28174029	PRJNA836696	Klebsiella pneumoniae	draft	157.48	100	0.53	0	5382646	0	69	252611	78009	381277	57.29	88.17	4998
MB6483	SAMN28173985	PRJNA836696	Klebsiella pneumoniae	complete	176.11	100	0.04	0	5462416	0	2	5218654	2731208	5218654	57.29	87.41	5037
MB6795	SAMN28174036	PRJNA836696	Klebsiella pneumoniae	complete	167.74	100	0.98	0	5534853	0	4	5352870	1383713	5352870	57.3	87.51	5129
MB6956	SAMN28174020	PRJNA836696	Enterobacter cloacae	complete	109.02	100	0.34	0	5108863	0	3	4944105	1702954	4944105	54.79	89.13	4769
MB7530	SAMN28173986	PRJNA836696	Klebsiella pneumoniae	draft	118.52	100	0.81	20	5706512	0	91	155458	62708	440358	56.98	87.96	5390
MB7868	SAMN28173994	PRJNA836696	Klebsiella pneumoniae	complete	229.74	100	0.65	0	5618800	0	4	5294676	1404700	5294676	57.05	87.27	5255
MB7964	SAMN28174049	PRJNA836696	Klebsiella pneumoniae	complete	163.02	100	0.47	0	5446111	0	3	5269796	1815370	5269796	57.33	87.58	5033
MB8590	SAMN28174081	PRJNA836696	Klebsiella michiganensis	complete	88.24	100	1.12	0	6243900	0	3	5944805	2081300	5944805	55.8	87.75	5745
MB9509	SAMN28174104	PRJNA836696	Klebsiella pneumoniae	complete	229.57	100	0.83	0	5635610	0	4	5344936	1408902	5344936	57.19	87.47	5282
